# Supplementary material for: N 2-(4-Meth­oxy­salicyl­idene)arginine hemihydrate
Source: Acta Crystallogr Sect E Struct Rep Online. 2013 Jul 24;69(Pt 8):o1301–2. doi: 10.1107/S1600536813019727 (PMC3793792; doi:10.1107/S1600536813019727)
Supplement: Supplementary file 1 [file e-69-o1301-sup1.cif]

##############################################################################
#                                                                            #
# This CIF contains the data in a paper accepted for publication in          #
# Acta Crystallographica Section E. It conforms to the requirements of       #
# Notes for Authors for Acta Crystallographica Section E, and has been       #
# peer reviewed under the auspices of the IUCr Commission on Journals.       #
#                                                                            #
# Full details of the Crystallographic Information File format               #
# are given in the paper "The Crystallographic Information File (CIF):       #
# a New Standard Archive File for Crystallography" by S. R. Hall, F. H.      #
# Allen and I. D. Brown [Acta Cryst. (1991), A47, 655-685].                  #
#                                                                            #
# The current version of the core CIF dictionary is obtainable from          #
# ftp://ftp.iucr.org/pub/cif_core.dic.                                       #
#                                                                            #
# Software is freely available for graphical display of the structure(s)     #
# in this CIF. For information consult the CIF software page                 #
# http://www.iucr.org/resources/cif/software.                                #
#                                                                            #
# This file may be used for bona fide research purposes within the           #
# scientific community so long as proper attribution is given to the journal # 
# article from which it was obtained.                                        #
#                                                                            #
##############################################################################
data_global
_audit_creation_method     SHELXL-97
_journal_date_recd_electronic     2013-06-19
_journal_date_accepted     2013-07-16
_journal_name_full     'Acta Crystallographica, Section E'
_journal_year     2013
_journal_volume     69
_journal_issue      8
_journal_page_first     o1301
_journal_page_last     o1302
_journal_paper_category     QO
_journal_paper_doi     10.1107/S1600536813019727
_journal_coeditor_code     ZS2267
loop_
    _publ_contact_author_name
    _publ_contact_author_address
    _publ_contact_author_email
    'Dr M. NizamMohideen'
;
Department of Physics
The New College (Autonomous)
Chennai 600 014
Tamil Nadu, India.
;
 'mnizam_new@yahoo.in'
_publ_contact_author_fax     ?
_publ_contact_author_phone     '91-9841459257'
_publ_section_title
;
<i>N</i>^2^-(4-Methoxysalicylidene)arginine hemihydrate
;
loop_
    _publ_author_name
    _publ_author_footnote
    _publ_author_address
    'M. Sethuram' .
;
Department of Chemistry
Sri Ramakrishna Mission Vidyalaya College of Arts and Science
Coimbatore 641020
Tamil Nadu
India
;
    'G. Bhargavi' .
;
School of Chemistry
University of Hyderabad
Hyderabad 500 046
Andhra Pradesh
India
;
    'M. Dhandapani' .
;
Department of Chemistry
Sri Ramakrishna Mission Vidyalaya College of Arts and Science
Coimbatore 641020
Tamil Nadu
India
;
    'G. Amirthaganesan' .
;
Department of Chemistry
Sri Ramakrishna Mission Vidyalaya College of Arts and Science
Coimbatore 641020
Tamil Nadu
India
;
    'M. NizamMohideen' .
;
Department of Physics
The New College (Autonomous)
Chennai 600 014
TamilNadu
India
;
data_I
_audit_creation_method     SHELXL-97
_chemical_name_systematic
;\
(2<i>S</i>)-5-{[Amino(iminiumyl)methyl]amino}-2-{[(1<i>Z</i>)-\
4-methoxy-2-oxidobenzylidene]azaniumyl}pentanoate hemihydrate
;
_chemical_name_common
;
<i>N</i>^2^-(4-Methoxysalicylidene)arginine hemihydrate
;
_chemical_formula_moiety     'C14 H20 N4 O4, 0.5(H2 O)'
_chemical_formula_sum     'C14 H21 N4 O4.5'
_chemical_formula_iupac     'C14 H20 N4 O4, 0.5H2 O'
_chemical_formula_weight     317.35
_chemical_melting_point     ?
_symmetry_cell_setting     monoclinic
_symmetry_space_group_name_H-M     'P 21'
_symmetry_space_group_name_Hall     'P 2yb'
loop_
    _symmetry_equiv_pos_as_xyz
    'x, y, z'
    '-x, y+1/2, -z'
_cell_length_a     10.1828(11)
_cell_length_b     10.3414(11)
_cell_length_c     15.5542(16)
_cell_angle_alpha     90.00
_cell_angle_beta     102.688(2)
_cell_angle_gamma     90.00
_cell_volume     1597.9(3)
_cell_formula_units_Z     4
_cell_measurement_reflns_used     3158
_cell_measurement_theta_min     2.5
_cell_measurement_theta_max     31.2
_cell_measurement_temperature     293(2)
_exptl_crystal_description     Block
_exptl_crystal_colour     Yellow
_exptl_crystal_size_max     0.30
_exptl_crystal_size_mid     0.30
_exptl_crystal_size_min     0.25
_exptl_crystal_density_diffrn     1.319
_exptl_crystal_density_meas     ?
_exptl_crystal_density_method     'not measured'
_exptl_crystal_F_000     676
_exptl_absorpt_coefficient_mu     0.100
_exptl_absorpt_correction_type     multi-scan
_exptl_absorpt_process_details     '(SADABS; Bruker, 2004)'
_exptl_absorpt_correction_T_min     0.9707
_exptl_absorpt_correction_T_max     0.9755
_exptl_special_details
;
;
_diffrn_ambient_temperature     293(2)
_diffrn_radiation_type     MoK\a
_diffrn_radiation_wavelength     0.71073
_diffrn_radiation_source     'fine-focus sealed tube'
_diffrn_radiation_monochromator     graphite
_diffrn_measurement_device_type
;
Bruker Kappa APEXII CCD-detector
;
_diffrn_measurement_method     '\w and \f scans'
_diffrn_detector_area_resol_mean     ?
_diffrn_reflns_number     18648
_diffrn_reflns_av_R_equivalents     0.0360
_diffrn_reflns_av_sigmaI/netI     0.0470
_diffrn_reflns_theta_min     2.05
_diffrn_reflns_theta_max     28.36
_diffrn_reflns_theta_full     25.50
_diffrn_measured_fraction_theta_max     0.956
_diffrn_measured_fraction_theta_full     1.000
_diffrn_reflns_limit_h_min     -13
_diffrn_reflns_limit_h_max     13
_diffrn_reflns_limit_k_min     -13
_diffrn_reflns_limit_k_max     13
_diffrn_reflns_limit_l_min     -20
_diffrn_reflns_limit_l_max     20
_diffrn_standards_number     0
_diffrn_standards_interval_count     .
_diffrn_standards_interval_time     .
_diffrn_standards_decay_%     ?
_refine_special_details
;
Refinement of <i>F</i>^2^ against ALL reflections. The weighted <i>R</i>-factor
<i>wR</i> and goodness of fit <i>S</i> are based on <i>F</i>^2^, conventional
<i>R</i>-factors <i>R</i> are based on <i>F</i>, with <i>F</i> set to zero for
negative <i>F</i>^2^. The threshold expression of <i>F</i>^2^ >
\s(<i>F</i>^2^) is used only for calculating <i>R</i>-factors(gt) <i>etc</i>.
and is not relevant to the choice of reflections for refinement.
<i>R</i>-factors based on <i>F</i>^2^ are statistically about twice as large
as those based on <i>F</i>, and <i>R</i>- factors based on ALL data will be
even larger.
;
_reflns_number_total     7483
_reflns_number_gt     5859
_reflns_threshold_expression     I>2\s(I)
_refine_ls_structure_factor_coef     Fsqd
_refine_ls_matrix_type     full
_refine_ls_R_factor_all     0.0907
_refine_ls_R_factor_gt     0.0722
_refine_ls_wR_factor_gt     0.1561
_refine_ls_wR_factor_ref     0.1668
_refine_ls_goodness_of_fit_ref     1.098
_refine_ls_restrained_S_all     1.097
_refine_ls_number_reflns     7483
_refine_ls_number_parameters     452
_refine_ls_number_restraints     14
_refine_ls_hydrogen_treatment     mixed
_refine_ls_weighting_scheme     calc
_refine_ls_weighting_details
         'calc w=1/[\s^2^(Fo^2^)+(0.0716P)^2^+0.2262P] where P=(Fo^2^+2Fc^2^)/3'
_atom_sites_solution_hydrogens     geom
_atom_sites_solution_primary     direct
_atom_sites_solution_secondary     difmap
_refine_ls_shift/su_max     0.000
_refine_ls_shift/su_mean     0.000
_refine_diff_density_max     0.251
_refine_diff_density_min     -0.209
_refine_ls_extinction_method     none
_refine_ls_extinction_coef     ?
_refine_ls_abs_structure_details     'Flack (1983), 3448 Friedel pairs'
_refine_ls_abs_structure_Flack     0.1(14)
loop_
    _atom_type_symbol
    _atom_type_description
    _atom_type_scat_dispersion_real
    _atom_type_scat_dispersion_imag
    _atom_type_scat_source
    'C' 'C' 0.0033 0.0016
                         'International Tables Vol C Tables 4.2.6.8 and 6.1.1.4'
    'H' 'H' 0.0000 0.0000
                         'International Tables Vol C Tables 4.2.6.8 and 6.1.1.4'
    'N' 'N' 0.0061 0.0033
                         'International Tables Vol C Tables 4.2.6.8 and 6.1.1.4'
    'O' 'O' 0.0106 0.0060
                         'International Tables Vol C Tables 4.2.6.8 and 6.1.1.4'
_computing_data_collection     'APEX2 (Bruker, 2004)'
_computing_cell_refinement     'APEX2 and SAINT (Bruker, 2004)'
_computing_data_reduction     'SAINT and XPREP (Bruker, 2004)'
_computing_structure_solution     'SHELXS97 (Sheldrick, 2008)'
_computing_structure_refinement     'SHELXL97 (Sheldrick, 2008)'
_computing_molecular_graphics
 'ORTEP-3 for Windows (Farrugia, 2012) and Mercury (Macrae <i>et al.</i>, 2008)'
_computing_publication_material
;
WinGX (Farrugia, 2012) and PLATON (Spek, 2009)
;
loop_
    _atom_site_type_symbol
    _atom_site_label
    _atom_site_fract_x
    _atom_site_fract_y
    _atom_site_fract_z
    _atom_site_U_iso_or_equiv
    _atom_site_adp_type
    _atom_site_calc_flag
    _atom_site_refinement_flags
    _atom_site_occupancy
    _atom_site_symmetry_multiplicity
    _atom_site_disorder_assembly
    _atom_site_disorder_group
    C C1 0.1564(4) 1.2584(4) 0.5422(3) 0.0774(13) Uani d . 1 1 . .
    H H1A 0.1669 1.3231 0.5874 0.116 Uiso calc R 1 1 . .
    H H1B 0.0660 1.2607 0.5074 0.116 Uiso calc R 1 1 . .
    H H1C 0.2185 1.2750 0.5051 0.116 Uiso calc R 1 1 . .
    C C2 0.1744(3) 1.0292(4) 0.5285(2) 0.0536(8) Uani d . 1 1 . .
    C C3 0.2238(4) 0.9149(4) 0.5704(2) 0.0566(9) Uani d . 1 1 . .
    H H3 0.2572 0.9129 0.6310 0.068 Uiso calc R 1 1 . .
    C C4 0.2224(3) 0.8064(4) 0.5214(2) 0.0515(8) Uani d . 1 1 . .
    H H4 0.2571 0.7303 0.5492 0.062 Uiso calc R 1 1 . .
    C C5 0.1703(3) 0.8047(3) 0.4296(2) 0.0444(7) Uani d . 1 1 . .
    C C6 0.1152(4) 0.9209(3) 0.3871(2) 0.0487(8) Uani d . 1 1 . .
    C C7 0.1196(4) 1.0328(4) 0.4389(2) 0.0559(9) Uani d . 1 1 . .
    H H7 0.0853 1.1101 0.4127 0.067 Uiso calc R 1 1 . .
    C C8 0.1721(3) 0.6905(3) 0.3831(2) 0.0471(7) Uani d . 1 1 . .
    H H8 0.2109 0.6185 0.4146 0.057 Uiso calc R 1 1 . .
    C C9 0.1152(3) 0.5543(3) 0.2513(2) 0.0462(7) Uani d . 1 1 . .
    H H9 0.2055 0.5167 0.2598 0.055 Uiso calc R 1 1 . .
    C C10 0.0613(4) 0.5805(3) 0.1526(2) 0.0499(8) Uani d . 1 1 . .
    C C11 0.0248(4) 0.4611(3) 0.2890(2) 0.0521(8) Uani d . 1 1 . .
    H H11A 0.0645 0.4484 0.3510 0.063 Uiso calc R 1 1 . .
    H H11B -0.0618 0.5025 0.2849 0.063 Uiso calc R 1 1 . .
    C C12 0.0006(4) 0.3291(3) 0.2457(2) 0.0496(8) Uani d . 1 1 . .
    H H12A -0.0534 0.2779 0.2773 0.059 Uiso calc R 1 1 . .
    H H12B -0.0510 0.3401 0.1859 0.059 Uiso calc R 1 1 . .
    C C13 0.1279(4) 0.2552(3) 0.2433(2) 0.0524(8) Uani d . 1 1 . .
    H H13A 0.1827 0.3057 0.2120 0.063 Uiso calc R 1 1 . .
    H H13B 0.1792 0.2420 0.3030 0.063 Uiso calc R 1 1 . .
    C C14 0.0664(3) 0.1157(3) 0.1148(2) 0.0474(7) Uani d . 1 1 . .
    C C15 0.6713(5) -0.0130(4) 0.0132(3) 0.0757(12) Uani d . 1 1 . .
    H H15A 0.6971 -0.0757 -0.0255 0.114 Uiso calc R 1 1 . .
    H H15B 0.5757 -0.0169 0.0082 0.114 Uiso calc R 1 1 . .
    H H15C 0.7165 -0.0313 0.0728 0.114 Uiso calc R 1 1 . .
    C C16 0.6801(4) 0.2145(4) 0.0364(2) 0.0574(9) Uani d . 1 1 . .
    C C17 0.7369(4) 0.3301(4) 0.0165(2) 0.0575(9) Uani d . 1 1 . .
    H H17 0.7866 0.3324 -0.0270 0.069 Uiso calc R 1 1 . .
    C C18 0.7196(4) 0.4378(4) 0.0602(2) 0.0551(8) Uani d . 1 1 . .
    H H18 0.7587 0.5146 0.0472 0.066 Uiso calc R 1 1 . .
    C C19 0.6423(3) 0.4371(3) 0.1264(2) 0.0494(8) Uani d . 1 1 . .
    C C20 0.5796(4) 0.3217(3) 0.1448(2) 0.0573(9) Uani d . 1 1 . .
    C C21 0.6024(4) 0.2094(4) 0.0976(2) 0.0631(10) Uani d . 1 1 . .
    H H21 0.5639 0.1313 0.1086 0.076 Uiso calc R 1 1 . .
    C C22 0.6243(3) 0.5520(3) 0.1693(2) 0.0480(7) Uani d . 1 1 . .
    H H22 0.6677 0.6254 0.1550 0.058 Uiso calc R 1 1 . .
    C C23 0.5306(4) 0.6853(3) 0.2695(2) 0.0463(7) Uani d . 1 1 . .
    H H23 0.6141 0.7357 0.2800 0.056 Uiso calc R 1 1 . .
    C C24 0.4951(3) 0.6572(3) 0.3579(2) 0.0470(8) Uani d . 1 1 . .
    C C25 0.4207(4) 0.7613(3) 0.2061(2) 0.0532(8) Uani d . 1 1 . .
    H H25A 0.4490 0.7738 0.1510 0.064 Uiso calc R 1 1 . .
    H H25B 0.3392 0.7097 0.1935 0.064 Uiso calc R 1 1 . .
    C C26 0.3882(4) 0.8927(3) 0.2403(2) 0.0550(9) Uani d . 1 1 . .
    H H26A 0.3201 0.9348 0.1956 0.066 Uiso calc R 1 1 . .
    H H26B 0.3509 0.8803 0.2920 0.066 Uiso calc R 1 1 . .
    C C27 0.5096(4) 0.9796(3) 0.2639(2) 0.0582(9) Uani d . 1 1 . .
    H H27A 0.5780 0.9366 0.3078 0.070 Uiso calc R 1 1 . .
    H H27B 0.5460 0.9925 0.2119 0.070 Uiso calc R 1 1 . .
    C C28 0.4773(3) 1.1249(3) 0.3797(2) 0.0456(7) Uani d . 1 1 . .
    N N1 0.1241(3) 0.6759(3) 0.29926(18) 0.0476(6) Uani d D 1 1 . .
    N N2 0.0979(3) 0.1312(3) 0.20033(17) 0.0545(7) Uani d . 1 1 . .
    H H2 0.1009 0.0637 0.2330 0.065 Uiso calc R 1 1 . .
    N N3 0.0323(4) -0.0009(3) 0.0810(2) 0.0585(8) Uani d D 1 1 . .
    N N4 0.0709(3) 0.2127(3) 0.06010(18) 0.0525(7) Uani d D 1 1 . .
    N N5 0.5525(3) 0.5643(3) 0.22704(17) 0.0482(6) Uani d D 1 1 . .
    N N6 0.4817(4) 1.1051(3) 0.29785(19) 0.0597(8) Uani d . 1 1 . .
    H H6 0.4674 1.1695 0.2620 0.072 Uiso calc R 1 1 . .
    N N7 0.4545(3) 1.2428(3) 0.40673(19) 0.0524(7) Uani d D 1 1 . .
    N N8 0.4954(4) 1.0294(3) 0.43757(19) 0.0575(8) Uani d D 1 1 . .
    O O1 0.1831(3) 1.1333(3) 0.58193(18) 0.0720(8) Uani d . 1 1 . .
    O O2 0.0628(3) 0.9232(2) 0.30397(14) 0.0621(7) Uani d . 1 1 . .
    O O3 0.0088(3) 0.6877(3) 0.13073(16) 0.0692(8) Uani d . 1 1 . .
    O O4 0.0710(3) 0.4893(2) 0.10247(15) 0.0584(6) Uani d . 1 1 . .
    O O5 0.7073(3) 0.1124(3) -0.01041(17) 0.0733(8) Uani d . 1 1 . .
    O O6 0.5054(3) 0.3186(3) 0.20185(19) 0.0779(9) Uani d . 1 1 . .
    O O7 0.5093(3) 0.7516(3) 0.40963(15) 0.0587(6) Uani d . 1 1 . .
    O O8 0.4554(3) 0.5477(2) 0.37124(16) 0.0586(6) Uani d . 1 1 . .
    O O1W 0.8113(4) 0.8224(5) 0.2043(3) 0.1180(13) Uani d D 1 1 . .
    H H1W 0.834(6) 0.892(5) 0.244(4) 0.177 Uiso d D 1 1 . .
    H H2W 0.889(4) 0.783(6) 0.194(5) 0.177 Uiso d D 1 1 . .
    H H4A 0.081(3) 0.2932(15) 0.082(2) 0.044(9) Uiso d D 1 1 . .
    H H7A 0.459(4) 1.306(3) 0.3681(19) 0.058(11) Uiso d D 1 1 . .
    H H4B 0.056(4) 0.205(4) 0.0015(7) 0.060(11) Uiso d D 1 1 . .
    H H7B 0.461(3) 1.251(3) 0.4649(8) 0.047(9) Uiso d D 1 1 . .
    H H8A 0.492(4) 0.9466(15) 0.420(2) 0.055(10) Uiso d D 1 1 . .
    H H8B 0.492(4) 1.045(4) 0.4935(10) 0.056(10) Uiso d D 1 1 . .
    H H3A 0.021(4) -0.064(3) 0.118(2) 0.065(12) Uiso d D 1 1 . .
    H H3B 0.003(3) -0.009(4) 0.0228(8) 0.054(10) Uiso d D 1 1 . .
    H H5 0.513(3) 0.493(2) 0.241(2) 0.053(10) Uiso d D 1 1 . .
    H H1 0.083(3) 0.744(2) 0.271(2) 0.049(9) Uiso d D 1 1 . .
loop_
    _atom_site_aniso_label
    _atom_site_aniso_U_11
    _atom_site_aniso_U_22
    _atom_site_aniso_U_33
    _atom_site_aniso_U_12
    _atom_site_aniso_U_13
    _atom_site_aniso_U_23
    C1 0.063(2) 0.064(3) 0.102(3) 0.002(2) 0.011(2) -0.035(3)
    C2 0.0496(19) 0.061(2) 0.0531(19) -0.0094(17) 0.0164(15) -0.0168(17)
    C3 0.055(2) 0.069(2) 0.0425(17) -0.0028(18) 0.0048(15) -0.0087(18)
    C4 0.0464(18) 0.055(2) 0.0472(18) -0.0038(15) -0.0021(14) -0.0025(16)
    C5 0.0464(17) 0.0452(17) 0.0428(16) -0.0023(14) 0.0126(14) -0.0029(14)
    C6 0.0536(19) 0.0472(19) 0.0475(18) -0.0096(15) 0.0158(15) -0.0057(15)
    C7 0.065(2) 0.0477(19) 0.056(2) -0.0052(17) 0.0158(17) -0.0047(16)
    C8 0.0481(18) 0.0470(17) 0.0459(17) -0.0023(15) 0.0097(14) 0.0040(15)
    C9 0.0590(19) 0.0395(17) 0.0390(16) -0.0023(15) 0.0085(14) -0.0018(13)
    C10 0.062(2) 0.048(2) 0.0410(17) -0.0091(16) 0.0149(15) -0.0017(15)
    C11 0.075(2) 0.0420(18) 0.0416(17) -0.0030(16) 0.0188(16) 0.0003(14)
    C12 0.067(2) 0.0421(17) 0.0416(16) -0.0115(16) 0.0158(15) -0.0018(14)
    C13 0.072(2) 0.0427(17) 0.0383(16) -0.0027(17) 0.0039(15) -0.0006(14)
    C14 0.0542(19) 0.0400(17) 0.0479(18) 0.0086(15) 0.0110(15) -0.0007(15)
    C15 0.092(3) 0.056(2) 0.077(3) 0.007(2) 0.016(2) -0.017(2)
    C16 0.074(2) 0.057(2) 0.0395(17) 0.0196(18) 0.0091(16) 0.0011(15)
    C17 0.062(2) 0.070(2) 0.0436(18) 0.0046(19) 0.0186(16) -0.0002(17)
    C18 0.058(2) 0.058(2) 0.0509(19) -0.0003(17) 0.0150(16) 0.0013(17)
    C19 0.0538(19) 0.0484(19) 0.0457(17) 0.0080(15) 0.0103(14) 0.0053(15)
    C20 0.085(3) 0.0418(18) 0.0497(19) 0.0124(18) 0.0257(18) 0.0095(16)
    C21 0.098(3) 0.0403(18) 0.057(2) 0.0063(19) 0.030(2) 0.0084(16)
    C22 0.0561(19) 0.0436(17) 0.0435(16) 0.0008(15) 0.0090(14) 0.0040(14)
    C23 0.062(2) 0.0387(16) 0.0384(16) 0.0033(15) 0.0125(14) 0.0014(13)
    C24 0.0542(19) 0.0458(19) 0.0395(17) 0.0143(15) 0.0068(14) 0.0091(14)
    C25 0.071(2) 0.0432(17) 0.0397(17) 0.0071(17) 0.0006(15) 0.0000(14)
    C26 0.077(2) 0.0447(18) 0.0380(17) 0.0116(17) 0.0017(16) 0.0011(14)
    C27 0.091(3) 0.0456(18) 0.0443(18) 0.0001(19) 0.0285(18) 0.0043(15)
    C28 0.0564(19) 0.0407(17) 0.0414(17) -0.0062(15) 0.0144(14) 0.0009(14)
    N1 0.0623(18) 0.0359(14) 0.0433(15) 0.0001(13) 0.0085(13) 0.0033(12)
    N2 0.086(2) 0.0386(14) 0.0359(14) 0.0072(14) 0.0062(14) 0.0056(12)
    N3 0.090(2) 0.0406(16) 0.0440(17) -0.0011(15) 0.0131(16) -0.0001(14)
    N4 0.082(2) 0.0396(15) 0.0363(14) -0.0004(14) 0.0131(14) 0.0004(12)
    N5 0.0685(18) 0.0377(14) 0.0424(14) 0.0028(13) 0.0205(13) 0.0037(11)
    N6 0.104(2) 0.0340(14) 0.0457(16) 0.0022(15) 0.0258(16) 0.0065(12)
    N7 0.0753(19) 0.0424(16) 0.0406(15) -0.0044(14) 0.0153(14) -0.0013(13)
    N8 0.093(2) 0.0435(17) 0.0388(15) -0.0007(16) 0.0215(15) 0.0025(13)
    O1 0.083(2) 0.0680(18) 0.0646(16) -0.0093(15) 0.0160(14) -0.0276(14)
    O2 0.0966(19) 0.0432(13) 0.0405(13) -0.0050(13) 0.0020(12) 0.0025(11)
    O3 0.108(2) 0.0544(16) 0.0412(13) 0.0161(15) 0.0071(13) 0.0039(12)
    O4 0.0903(19) 0.0466(13) 0.0413(12) -0.0059(13) 0.0210(12) -0.0030(11)
    O5 0.107(2) 0.0646(17) 0.0525(15) 0.0202(16) 0.0257(15) -0.0042(13)
    O6 0.133(3) 0.0394(13) 0.0811(19) 0.0060(16) 0.0668(19) 0.0087(14)
    O7 0.0839(18) 0.0523(14) 0.0415(12) 0.0089(13) 0.0170(12) 0.0003(11)
    O8 0.0798(17) 0.0455(14) 0.0527(14) 0.0036(13) 0.0189(12) 0.0084(11)
    O1W 0.097(3) 0.116(3) 0.136(4) 0.000(2) 0.015(2) 0.010(3)
_geom_special_details
;
All e.s.d.'s (except the e.s.d. in the dihedral angle between two l.s. planes)
are estimated using the full covariance matrix. The cell e.s.d.'s are taken
into account individually in the estimation of e.s.d.'s in distances, angles
and torsion angles; correlations between e.s.d.'s in cell parameters are only
used when they are defined by crystal symmetry. An approximate (isotropic)
treatment of cell e.s.d.'s is used for estimating e.s.d.'s involving l.s.
planes.
;
loop_
    _geom_bond_atom_site_label_1
    _geom_bond_atom_site_label_2
    _geom_bond_site_symmetry_2
    _geom_bond_distance
    _geom_bond_publ_flag
    C1 O1 . 1.434(5) ?
    C1 H1A . 0.9600 ?
    C1 H1B . 0.9600 ?
    C1 H1C . 0.9600 ?
    C2 O1 . 1.351(4) ?
    C2 C7 . 1.383(5) ?
    C2 C3 . 1.390(5) ?
    C3 C4 . 1.355(5) ?
    C3 H3 . 0.9300 ?
    C4 C5 . 1.409(4) ?
    C4 H4 . 0.9300 ?
    C5 C8 . 1.388(5) ?
    C5 C6 . 1.426(5) ?
    C6 O2 . 1.286(4) ?
    C6 C7 . 1.405(5) ?
    C7 H7 . 0.9300 ?
    C8 N1 . 1.297(4) ?
    C8 H8 . 0.9300 ?
    C9 N1 . 1.455(4) ?
    C9 C11 . 1.535(5) ?
    C9 C10 . 1.537(4) ?
    C9 H9 . 0.9800 ?
    C10 O4 . 1.241(4) ?
    C10 O3 . 1.245(4) ?
    C11 C12 . 1.518(5) ?
    C11 H11A . 0.9700 ?
    C11 H11B . 0.9700 ?
    C12 C13 . 1.512(5) ?
    C12 H12A . 0.9700 ?
    C12 H12B . 0.9700 ?
    C13 N2 . 1.448(4) ?
    C13 H13A . 0.9700 ?
    C13 H13B . 0.9700 ?
    C14 N2 . 1.309(4) ?
    C14 N4 . 1.323(4) ?
    C14 N3 . 1.330(4) ?
    C15 O5 . 1.418(5) ?
    C15 H15A . 0.9600 ?
    C15 H15B . 0.9600 ?
    C15 H15C . 0.9600 ?
    C16 O5 . 1.346(4) ?
    C16 C21 . 1.366(5) ?
    C16 C17 . 1.393(6) ?
    C17 C18 . 1.336(5) ?
    C17 H17 . 0.9300 ?
    C18 C19 . 1.428(5) ?
    C18 H18 . 0.9300 ?
    C19 C22 . 1.394(5) ?
    C19 C20 . 1.412(5) ?
    C20 O6 . 1.286(4) ?
    C20 C21 . 1.420(5) ?
    C21 H21 . 0.9300 ?
    C22 N5 . 1.282(4) ?
    C22 H22 . 0.9300 ?
    C23 N5 . 1.454(4) ?
    C23 C24 . 1.525(4) ?
    C23 C25 . 1.535(5) ?
    C23 H23 . 0.9800 ?
    C24 O8 . 1.235(4) ?
    C24 O7 . 1.253(4) ?
    C25 C26 . 1.523(5) ?
    C25 H25A . 0.9700 ?
    C25 H25B . 0.9700 ?
    C26 C27 . 1.507(6) ?
    C26 H26A . 0.9700 ?
    C26 H26B . 0.9700 ?
    C27 N6 . 1.452(4) ?
    C27 H27A . 0.9700 ?
    C27 H27B . 0.9700 ?
    C28 N6 . 1.300(4) ?
    C28 N8 . 1.321(4) ?
    C28 N7 . 1.326(4) ?
    N1 H1 . 0.891(10) ?
    N2 H2 . 0.8600 ?
    N3 H3A . 0.894(10) ?
    N3 H3B . 0.892(10) ?
    N4 H4A . 0.898(10) ?
    N4 H4B . 0.894(10) ?
    N5 H5 . 0.896(10) ?
    N6 H6 . 0.8600 ?
    N7 H7A . 0.893(10) ?
    N7 H7B . 0.896(10) ?
    N8 H8A . 0.898(10) ?
    N8 H8B . 0.893(10) ?
    O1W H1W . 0.940(10) ?
    O1W H2W . 0.937(10) ?
loop_
    _geom_angle_atom_site_label_1
    _geom_angle_atom_site_label_2
    _geom_angle_atom_site_label_3
    _geom_angle_site_symmetry_1
    _geom_angle_site_symmetry_3
    _geom_angle
    _geom_angle_publ_flag
    O1 C1 H1A . . 109.5 ?
    O1 C1 H1B . . 109.5 ?
    H1A C1 H1B . . 109.5 ?
    O1 C1 H1C . . 109.5 ?
    H1A C1 H1C . . 109.5 ?
    H1B C1 H1C . . 109.5 ?
    O1 C2 C7 . . 123.8(4) ?
    O1 C2 C3 . . 114.9(3) ?
    C7 C2 C3 . . 121.3(3) ?
    C4 C3 C2 . . 118.8(3) ?
    C4 C3 H3 . . 120.6 ?
    C2 C3 H3 . . 120.6 ?
    C3 C4 C5 . . 122.4(3) ?
    C3 C4 H4 . . 118.8 ?
    C5 C4 H4 . . 118.8 ?
    C8 C5 C4 . . 119.6(3) ?
    C8 C5 C6 . . 121.6(3) ?
    C4 C5 C6 . . 118.8(3) ?
    O2 C6 C7 . . 121.0(3) ?
    O2 C6 C5 . . 121.1(3) ?
    C7 C6 C5 . . 117.9(3) ?
    C2 C7 C6 . . 120.8(4) ?
    C2 C7 H7 . . 119.6 ?
    C6 C7 H7 . . 119.6 ?
    N1 C8 C5 . . 125.3(3) ?
    N1 C8 H8 . . 117.3 ?
    C5 C8 H8 . . 117.3 ?
    N1 C9 C11 . . 108.8(3) ?
    N1 C9 C10 . . 109.1(3) ?
    C11 C9 C10 . . 112.3(3) ?
    N1 C9 H9 . . 108.8 ?
    C11 C9 H9 . . 108.8 ?
    C10 C9 H9 . . 108.8 ?
    O4 C10 O3 . . 126.4(3) ?
    O4 C10 C9 . . 115.6(3) ?
    O3 C10 C9 . . 117.9(3) ?
    C12 C11 C9 . . 116.7(3) ?
    C12 C11 H11A . . 108.1 ?
    C9 C11 H11A . . 108.1 ?
    C12 C11 H11B . . 108.1 ?
    C9 C11 H11B . . 108.1 ?
    H11A C11 H11B . . 107.3 ?
    C13 C12 C11 . . 114.1(3) ?
    C13 C12 H12A . . 108.7 ?
    C11 C12 H12A . . 108.7 ?
    C13 C12 H12B . . 108.7 ?
    C11 C12 H12B . . 108.7 ?
    H12A C12 H12B . . 107.6 ?
    N2 C13 C12 . . 111.3(3) ?
    N2 C13 H13A . . 109.4 ?
    C12 C13 H13A . . 109.4 ?
    N2 C13 H13B . . 109.4 ?
    C12 C13 H13B . . 109.4 ?
    H13A C13 H13B . . 108.0 ?
    N2 C14 N4 . . 121.7(3) ?
    N2 C14 N3 . . 119.8(3) ?
    N4 C14 N3 . . 118.4(3) ?
    O5 C15 H15A . . 109.5 ?
    O5 C15 H15B . . 109.5 ?
    H15A C15 H15B . . 109.5 ?
    O5 C15 H15C . . 109.5 ?
    H15A C15 H15C . . 109.5 ?
    H15B C15 H15C . . 109.5 ?
    O5 C16 C21 . . 124.5(4) ?
    O5 C16 C17 . . 114.1(3) ?
    C21 C16 C17 . . 121.4(3) ?
    C18 C17 C16 . . 119.6(3) ?
    C18 C17 H17 . . 120.2 ?
    C16 C17 H17 . . 120.2 ?
    C17 C18 C19 . . 121.2(3) ?
    C17 C18 H18 . . 119.4 ?
    C19 C18 H18 . . 119.4 ?
    C22 C19 C20 . . 120.7(3) ?
    C22 C19 C18 . . 119.5(3) ?
    C20 C19 C18 . . 119.7(3) ?
    O6 C20 C19 . . 121.4(3) ?
    O6 C20 C21 . . 121.5(3) ?
    C19 C20 C21 . . 117.1(3) ?
    C16 C21 C20 . . 120.9(4) ?
    C16 C21 H21 . . 119.5 ?
    C20 C21 H21 . . 119.5 ?
    N5 C22 C19 . . 125.1(3) ?
    N5 C22 H22 . . 117.5 ?
    C19 C22 H22 . . 117.5 ?
    N5 C23 C24 . . 109.6(3) ?
    N5 C23 C25 . . 108.2(3) ?
    C24 C23 C25 . . 113.1(3) ?
    N5 C23 H23 . . 108.6 ?
    C24 C23 H23 . . 108.6 ?
    C25 C23 H23 . . 108.6 ?
    O8 C24 O7 . . 127.0(3) ?
    O8 C24 C23 . . 118.6(3) ?
    O7 C24 C23 . . 114.5(3) ?
    C26 C25 C23 . . 114.6(3) ?
    C26 C25 H25A . . 108.6 ?
    C23 C25 H25A . . 108.6 ?
    C26 C25 H25B . . 108.6 ?
    C23 C25 H25B . . 108.6 ?
    H25A C25 H25B . . 107.6 ?
    C27 C26 C25 . . 112.8(3) ?
    C27 C26 H26A . . 109.0 ?
    C25 C26 H26A . . 109.0 ?
    C27 C26 H26B . . 109.0 ?
    C25 C26 H26B . . 109.0 ?
    H26A C26 H26B . . 107.8 ?
    N6 C27 C26 . . 114.0(3) ?
    N6 C27 H27A . . 108.8 ?
    C26 C27 H27A . . 108.8 ?
    N6 C27 H27B . . 108.8 ?
    C26 C27 H27B . . 108.8 ?
    H27A C27 H27B . . 107.7 ?
    N6 C28 N8 . . 121.3(3) ?
    N6 C28 N7 . . 120.1(3) ?
    N8 C28 N7 . . 118.6(3) ?
    C8 N1 C9 . . 125.7(3) ?
    C8 N1 H1 . . 116(2) ?
    C9 N1 H1 . . 118(2) ?
    C14 N2 C13 . . 123.9(3) ?
    C14 N2 H2 . . 118.0 ?
    C13 N2 H2 . . 118.0 ?
    C14 N3 H3A . . 118(3) ?
    C14 N3 H3B . . 119(2) ?
    H3A N3 H3B . . 122(4) ?
    C14 N4 H4A . . 118(2) ?
    C14 N4 H4B . . 125(3) ?
    H4A N4 H4B . . 117(3) ?
    C22 N5 C23 . . 124.8(3) ?
    C22 N5 H5 . . 117(2) ?
    C23 N5 H5 . . 118(2) ?
    C28 N6 C27 . . 123.2(3) ?
    C28 N6 H6 . . 118.4 ?
    C27 N6 H6 . . 118.4 ?
    C28 N7 H7A . . 115(2) ?
    C28 N7 H7B . . 115(2) ?
    H7A N7 H7B . . 127(3) ?
    C28 N8 H8A . . 121(2) ?
    C28 N8 H8B . . 120(2) ?
    H8A N8 H8B . . 118(3) ?
    C2 O1 C1 . . 118.2(3) ?
    C16 O5 C15 . . 118.8(3) ?
    H1W O1W H2W . . 110.4(17) ?
loop_
    _geom_torsion_atom_site_label_1
    _geom_torsion_atom_site_label_2
    _geom_torsion_atom_site_label_3
    _geom_torsion_atom_site_label_4
    _geom_torsion_site_symmetry_1
    _geom_torsion_site_symmetry_2
    _geom_torsion_site_symmetry_3
    _geom_torsion_site_symmetry_4
    _geom_torsion
    _geom_torsion_publ_flag
    O1 C2 C3 C4 . . . . -178.2(3) ?
    C7 C2 C3 C4 . . . . 2.5(5) ?
    C2 C3 C4 C5 . . . . -1.2(5) ?
    C3 C4 C5 C8 . . . . 179.9(3) ?
    C3 C4 C5 C6 . . . . -1.0(5) ?
    C8 C5 C6 O2 . . . . 1.2(5) ?
    C4 C5 C6 O2 . . . . -177.9(3) ?
    C8 C5 C6 C7 . . . . -178.9(3) ?
    C4 C5 C6 C7 . . . . 2.0(4) ?
    O1 C2 C7 C6 . . . . 179.3(3) ?
    C3 C2 C7 C6 . . . . -1.5(5) ?
    O2 C6 C7 C2 . . . . 179.1(3) ?
    C5 C6 C7 C2 . . . . -0.8(5) ?
    C4 C5 C8 N1 . . . . 178.1(3) ?
    C6 C5 C8 N1 . . . . -1.1(5) ?
    N1 C9 C10 O4 . . . . 167.8(3) ?
    C11 C9 C10 O4 . . . . -71.5(4) ?
    N1 C9 C10 O3 . . . . -14.6(4) ?
    C11 C9 C10 O3 . . . . 106.2(4) ?
    N1 C9 C11 C12 . . . . 178.7(3) ?
    C10 C9 C11 C12 . . . . 57.7(4) ?
    C9 C11 C12 C13 . . . . 55.3(4) ?
    C11 C12 C13 N2 . . . . -179.3(3) ?
    O5 C16 C17 C18 . . . . -178.4(3) ?
    C21 C16 C17 C18 . . . . 2.5(6) ?
    C16 C17 C18 C19 . . . . -0.8(6) ?
    C17 C18 C19 C22 . . . . -178.7(3) ?
    C17 C18 C19 C20 . . . . -1.8(5) ?
    C22 C19 C20 O6 . . . . -0.7(5) ?
    C18 C19 C20 O6 . . . . -177.6(4) ?
    C22 C19 C20 C21 . . . . 179.5(3) ?
    C18 C19 C20 C21 . . . . 2.6(5) ?
    O5 C16 C21 C20 . . . . 179.4(4) ?
    C17 C16 C21 C20 . . . . -1.6(6) ?
    O6 C20 C21 C16 . . . . 179.2(4) ?
    C19 C20 C21 C16 . . . . -1.0(6) ?
    C20 C19 C22 N5 . . . . 0.0(5) ?
    C18 C19 C22 N5 . . . . 176.9(3) ?
    N5 C23 C24 O8 . . . . -18.7(4) ?
    C25 C23 C24 O8 . . . . 102.2(4) ?
    N5 C23 C24 O7 . . . . 161.9(3) ?
    C25 C23 C24 O7 . . . . -77.3(4) ?
    N5 C23 C25 C26 . . . . -178.7(3) ?
    C24 C23 C25 C26 . . . . 59.7(4) ?
    C23 C25 C26 C27 . . . . 57.0(4) ?
    C25 C26 C27 N6 . . . . -179.2(3) ?
    C5 C8 N1 C9 . . . . -174.4(3) ?
    C11 C9 N1 C8 . . . . 60.9(4) ?
    C10 C9 N1 C8 . . . . -176.2(3) ?
    N4 C14 N2 C13 . . . . 6.0(5) ?
    N3 C14 N2 C13 . . . . -175.9(3) ?
    C12 C13 N2 C14 . . . . 79.9(4) ?
    C19 C22 N5 C23 . . . . -177.9(3) ?
    C24 C23 N5 C22 . . . . -155.8(3) ?
    C25 C23 N5 C22 . . . . 80.4(4) ?
    N8 C28 N6 C27 . . . . -1.6(6) ?
    N7 C28 N6 C27 . . . . 178.4(3) ?
    C26 C27 N6 C28 . . . . 83.0(5) ?
    C7 C2 O1 C1 . . . . -11.4(5) ?
    C3 C2 O1 C1 . . . . 169.3(3) ?
    C21 C16 O5 C15 . . . . -9.9(6) ?
    C17 C16 O5 C15 . . . . 171.0(4) ?
loop_
    _geom_hbond_atom_site_label_D
    _geom_hbond_atom_site_label_H
    _geom_hbond_atom_site_label_A
    _geom_hbond_site_symmetry_A
    _geom_hbond_distance_DH
    _geom_hbond_distance_HA
    _geom_hbond_distance_DA
    _geom_hbond_angle_DHA
    _geom_hbond_publ_flag
    N1 H1 O2 . 0.891(10) 1.94(3) 2.638(4) 134(3) yes
    N4 H4A O4 . 0.898(10) 2.059(14) 2.935(4) 165(3) yes
    N5 H5 O6 . 0.896(10) 1.90(3) 2.600(4) 134(3) yes
    N8 H8A O7 . 0.898(10) 2.034(14) 2.914(4) 166(3) yes
    N2 H2 O2 1_545 0.86 1.92 2.758(4) 166.1 yes
    N3 H3A O3 1_545 0.894(10) 2.58(3) 3.333(4) 142(3) yes
    N3 H3B O4 2_545 0.892(10) 1.928(12) 2.817(4) 175(4) yes
    N4 H4B O3 2_545 0.894(10) 2.025(12) 2.912(4) 171(3) yes
    N6 H6 O6 1_565 0.86 1.89 2.705(4) 158.4 yes
    N7 H7A O8 1_565 0.893(10) 2.50(3) 3.202(4) 135(3) yes
    N7 H7B O7 2_656 0.896(10) 1.909(12) 2.800(4) 173(3) yes
    N8 H8B O8 2_656 0.893(10) 2.054(16) 2.911(4) 161(3) yes
    O1W H1W O2 1_655 0.940(10) 2.33(6) 2.882(5) 117(4) no
    O1W H2W O3 1_655 0.937(10) 1.98(2) 2.881(5) 159(6) yes
    C15 H15C O1W 1_545 0.96 2.56 3.451(7) 155.0 yes
    C22 H22 O1W . 0.93 2.53 3.359(6) 149.2 yes
    C1 H1C Cg1 2_546 0.96 2.96 3.669(4) 132 yes
    C15 H15C Cg2 2_655 0.96 2.98 3.762(5) 139 yes
_iucr_refine_instructions_details
;
TITL MVR in P2(1)
CELL  0.71073  10.1828  10.3414  15.5542   90.000  102.688   90.000
ZERR     2.00   0.0011   0.0011   0.0016    0.000    0.002    0.000
LATT  -1
SYMM  - X, 1/2 + Y, - Z
SFAC  C    H    N    O
UNIT  56   84   16   18
MERG  2
DFIX 0.90 0.01 N7 H7A N7 H7B
DFIX 0.90 0.01 N4 H4A N4 H4B
DFIX 0.90 0.01 N3 H3A N3 H3B
DFIX 0.90 0.01 N8 H8A N8 H8B
DFIX 0.90 0.01 N1 H1 N5 H5
DFIX 0.93 0.01 O1W H1W O1W H2W
DFIX 1.54 0.01 H1W H2W
HTAB N1 O2
HTAB N4 O4
HTAB N5 O6
HTAB N8 O7
EQIV $2 x, -1+y ,z
HTAB N2 O2_$2
HTAB N3 O3_$2
EQIV $3 -x, -1/2+y, -z
HTAB N3 O4_$3
HTAB N4 O3_$3
EQIV $4 x, 1+y, z
HTAB N6 O6_$4
HTAB N7 O8_$4
EQIV $5 1-x, 1/2+y, 1-z
HTAB N7 O7_$5
HTAB N8 O8_$5
EQIV $6 1+x, y, z
HTAB O1W O2_$6
HTAB O1W O3_$6
HTAB C15 O1W_$2
HTAB C22 O1W
FMAP   2
PLAN   20
SIZE     0.25   0.30   0.30
ACTA    51.00
BOND   $H
CONF
L.S.  10
WGHT    0.071600    0.226200
FVAR       0.44317
C1    1    0.156409    1.258370    0.542160    11.00000    0.06283    0.06402 =
         0.10224   -0.03457    0.01131    0.00181
AFIX  33
H1A   2    0.166864    1.323132    0.587376    11.00000   -1.50000
H1B   2    0.066021    1.260730    0.507387    11.00000   -1.50000
H1C   2    0.218483    1.274995    0.505093    11.00000   -1.50000
AFIX   0
C2    1    0.174387    1.029225    0.528515    11.00000    0.04959    0.06061 =
         0.05308   -0.01677    0.01645   -0.00942
C3    1    0.223794    0.914889    0.570405    11.00000    0.05525    0.06919 =
         0.04249   -0.00870    0.00477   -0.00275
AFIX  43
H3    2    0.257216    0.912865    0.631045    11.00000   -1.20000
AFIX   0
C4    1    0.222414    0.806437    0.521351    11.00000    0.04639    0.05530 =
         0.04724   -0.00246   -0.00207   -0.00377
AFIX  43
H4    2    0.257105    0.730347    0.549248    11.00000   -1.20000
AFIX   0
C5    1    0.170340    0.804727    0.429621    11.00000    0.04643    0.04523 =
         0.04282   -0.00285    0.01264   -0.00229
C6    1    0.115171    0.920884    0.387083    11.00000    0.05359    0.04720 =
         0.04748   -0.00573    0.01580   -0.00956
C7    1    0.119615    1.032761    0.438940    11.00000    0.06484    0.04766 =
         0.05640   -0.00466    0.01582   -0.00524
AFIX  43
H7    2    0.085322    1.110066    0.412711    11.00000   -1.20000
AFIX   0
C8    1    0.172137    0.690453    0.383087    11.00000    0.04806    0.04697 =
         0.04592    0.00398    0.00968   -0.00233
AFIX  43
H8    2    0.210933    0.618492    0.414587    11.00000   -1.20000
AFIX   0
C9    1    0.115177    0.554258    0.251287    11.00000    0.05899    0.03949 =
         0.03900   -0.00177    0.00850   -0.00231
AFIX  13
H9    2    0.205453    0.516657    0.259759    11.00000   -1.20000
AFIX   0
C10   1    0.061315    0.580524    0.152570    11.00000    0.06236    0.04810 =
         0.04097   -0.00174    0.01488   -0.00913
C11   1    0.024818    0.461065    0.288956    11.00000    0.07543    0.04204 =
         0.04157    0.00033    0.01884   -0.00305
AFIX  23
H11A  2    0.064482    0.448407    0.351020    11.00000   -1.20000
H11B  2   -0.061800    0.502460    0.284939    11.00000   -1.20000
AFIX   0
C12   1    0.000560    0.329073    0.245733    11.00000    0.06672    0.04209 =
         0.04163   -0.00176    0.01576   -0.01153
AFIX  23
H12A  2   -0.053351    0.277937    0.277321    11.00000   -1.20000
H12B  2   -0.050988    0.340051    0.185862    11.00000   -1.20000
AFIX   0
C13   1    0.127872    0.255239    0.243293    11.00000    0.07240    0.04273 =
         0.03825   -0.00059    0.00385   -0.00265
AFIX  23
H13A  2    0.182655    0.305745    0.211962    11.00000   -1.20000
H13B  2    0.179163    0.242001    0.302999    11.00000   -1.20000
AFIX   0
C14   1    0.066380    0.115651    0.114752    11.00000    0.05415    0.04005 =
         0.04786   -0.00069    0.01097    0.00862
C15   1    0.671254   -0.013019    0.013169    11.00000    0.09202    0.05643 =
         0.07735   -0.01733    0.01576    0.00709
AFIX  33
H15A  2    0.697113   -0.075731   -0.025517    11.00000   -1.50000
H15B  2    0.575675   -0.016935    0.008155    11.00000   -1.50000
H15C  2    0.716535   -0.031292    0.072834    11.00000   -1.50000
AFIX   0
C16   1    0.680078    0.214471    0.036415    11.00000    0.07363    0.05743 =
         0.03947    0.00114    0.00912    0.01958
C17   1    0.736919    0.330131    0.016470    11.00000    0.06226    0.06996 =
         0.04362   -0.00023    0.01859    0.00464
AFIX  43
H17   2    0.786627    0.332384   -0.027026    11.00000   -1.20000
AFIX   0
C18   1    0.719642    0.437794    0.060158    11.00000    0.05799    0.05768 =
         0.05095    0.00133    0.01497   -0.00029
AFIX  43
H18   2    0.758697    0.514584    0.047169    11.00000   -1.20000
AFIX   0
C19   1    0.642301    0.437143    0.126442    11.00000    0.05380    0.04844 =
         0.04575    0.00533    0.01031    0.00800
C20   1    0.579627    0.321734    0.144776    11.00000    0.08547    0.04183 =
         0.04966    0.00952    0.02573    0.01243
C21   1    0.602418    0.209396    0.097629    11.00000    0.09848    0.04031 =
         0.05662    0.00839    0.03037    0.00632
AFIX  43
H21   2    0.563924    0.131262    0.108583    11.00000   -1.20000
AFIX   0
C22   1    0.624298    0.552042    0.169323    11.00000    0.05611    0.04357 =
         0.04349    0.00399    0.00898    0.00076
AFIX  43
H22   2    0.667699    0.625446    0.154953    11.00000   -1.20000
AFIX   0
C23   1    0.530607    0.685322    0.269455    11.00000    0.06229    0.03874 =
         0.03844    0.00139    0.01249    0.00335
AFIX  13
H23   2    0.614144    0.735680    0.280017    11.00000   -1.20000
AFIX   0
C24   1    0.495127    0.657203    0.357863    11.00000    0.05420    0.04579 =
         0.03948    0.00908    0.00681    0.01429
C25   1    0.420736    0.761291    0.206086    11.00000    0.07115    0.04323 =
         0.03972    0.00003    0.00056    0.00709
AFIX  23
H25A  2    0.449026    0.773802    0.151049    11.00000   -1.20000
H25B  2    0.339199    0.709703    0.193479    11.00000   -1.20000
AFIX   0
C26   1    0.388156    0.892739    0.240303    11.00000    0.07737    0.04468 =
         0.03799    0.00110    0.00174    0.01155
AFIX  23
H26A  2    0.320093    0.934794    0.195622    11.00000   -1.20000
H26B  2    0.350935    0.880287    0.292007    11.00000   -1.20000
AFIX   0
C27   1    0.509564    0.979632    0.263918    11.00000    0.09103    0.04556 =
         0.04429    0.00430    0.02846    0.00008
AFIX  23
H27A  2    0.577960    0.936581    0.307835    11.00000   -1.20000
H27B  2    0.545965    0.992473    0.211919    11.00000   -1.20000
AFIX   0
C28   1    0.477343    1.124895    0.379696    11.00000    0.05639    0.04069 =
         0.04138    0.00093    0.01443   -0.00624
N1    3    0.124121    0.675857    0.299256    11.00000    0.06233    0.03586 =
         0.04333    0.00328    0.00852    0.00011
N2    3    0.097881    0.131192    0.200329    11.00000    0.08582    0.03857 =
         0.03592    0.00560    0.00619    0.00716
AFIX  43
H2    2    0.100947    0.063676    0.232992    11.00000   -1.20000
AFIX   0
N3    3    0.032266   -0.000853    0.080951    11.00000    0.09018    0.04059 =
         0.04399   -0.00011    0.01309   -0.00106
N4    3    0.070945    0.212693    0.060098    11.00000    0.08173    0.03959 =
         0.03632    0.00042    0.01312   -0.00035
N5    3    0.552538    0.564340    0.227038    11.00000    0.06848    0.03768 =
         0.04235    0.00373    0.02045    0.00276
N6    3    0.481691    1.105129    0.297849    11.00000    0.10394    0.03396 =
         0.04565    0.00655    0.02577    0.00223
AFIX  43
H6    2    0.467358    1.169528    0.262024    11.00000   -1.20000
AFIX   0
N7    3    0.454545    1.242762    0.406733    11.00000    0.07527    0.04245 =
         0.04064   -0.00127    0.01535   -0.00439
N8    3    0.495395    1.029429    0.437572    11.00000    0.09333    0.04351 =
         0.03875    0.00246    0.02148   -0.00069
O1    4    0.183083    1.133290    0.581926    11.00000    0.08337    0.06798 =
         0.06459   -0.02759    0.01598   -0.00928
O2    4    0.062773    0.923217    0.303969    11.00000    0.09658    0.04318 =
         0.04047    0.00251    0.00204   -0.00503
O3    4    0.008755    0.687724    0.130727    11.00000    0.10764    0.05438 =
         0.04120    0.00393    0.00713    0.01605
O4    4    0.071036    0.489298    0.102473    11.00000    0.09031    0.04662 =
         0.04133   -0.00303    0.02100   -0.00588
O5    4    0.707342    0.112357   -0.010407    11.00000    0.10661    0.06459 =
         0.05249   -0.00423    0.02568    0.02023
O6    4    0.505438    0.318586    0.201849    11.00000    0.13336    0.03938 =
         0.08106    0.00869    0.06682    0.00601
O7    4    0.509265    0.751580    0.409630    11.00000    0.08386    0.05230 =
         0.04150    0.00035    0.01695    0.00888
O8    4    0.455422    0.547722    0.371244    11.00000    0.07976    0.04548 =
         0.05268    0.00839    0.01895    0.00357
O1W   4    0.811320    0.822358    0.204310    11.00000    0.09671    0.11646 =
         0.13597    0.00969    0.01498   -0.00028
H1W   2    0.834132    0.891937    0.243698    11.00000   -1.50000
H2W   2    0.889173    0.783074    0.193730    11.00000   -1.50000
H4A   2    0.081129    0.293171    0.082176    11.00000    0.04433
H7A   2    0.459124    1.305640    0.368115    11.00000    0.05814
H4B   2    0.055678    0.205318    0.001496    11.00000    0.05964
H7B   2    0.460997    1.251091    0.464860    11.00000    0.04741
H8A   2    0.492166    0.946617    0.419784    11.00000    0.05511
H8B   2    0.491951    1.044750    0.493521    11.00000    0.05565
H3A   2    0.021061   -0.063885    0.117984    11.00000    0.06503
H3B   2    0.002500   -0.008808    0.022823    11.00000    0.05414
H5    2    0.512575    0.492763    0.241345    11.00000    0.05348
H1    2    0.082778    0.744447    0.270874    11.00000    0.04916
HKLF 4
REM  MVR in P2(1)
REM R1 =  0.0722 for   5859 Fo > 4sig(Fo)  and  0.0907 for all   7483 data
REM    452 parameters refined using     14 restraints
END
;
