# Supplementary material for: N 2-(4-Meth­oxy­salicyl­idene)arginine hemihydrate
Source: Acta Crystallogr Sect E Struct Rep Online. 2013 Jul 24;69(Pt 8):o1301–2. doi: 10.1107/S1600536813019727 (PMC3793792; doi:10.1107/S1600536813019727)
Supplement: Supplementary file 2 [file e-69-o1301-Isup2.hkl]

#
# h,k,l, Fc-squared, Fo-squared, sigma(Fo-squared) and status flag
#
data_I
_shelx_title ' MVR in P2(1)'
_shelx_refln_list_code          4
_shelx_F_calc_maximum      235.34
_exptl_crystal_F_000       676.00
_reflns_d_resolution_high  0.7482
 
loop_
 _symmetry_equiv_pos_as_xyz
 'x, y, z'
 '-x, y+1/2, -z'
 
_cell_length_a    10.1828
_cell_length_b    10.3414
_cell_length_c    15.5542
_cell_angle_alpha  90.000
_cell_angle_beta  102.688
_cell_angle_gamma  90.000
 
_shelx_F_squared_multiplier     1.000
 
loop_
 _refln_index_h
 _refln_index_k
 _refln_index_l
 _refln_F_squared_calc
 _refln_F_squared_meas
 _refln_F_squared_sigma
 _refln_observed_status
   1 -13   0        0.50        1.10      3.06 o
   2 -13   0        0.94        7.99      5.35 o
   3 -13   0        1.02       18.48      6.67 o
   4 -13   0        0.29       23.88      6.72 o
   0 -12   0        4.98       13.34      7.08 o
   1 -12   0       12.06       15.52      4.57 o
   2 -12   0        9.66       25.96      5.85 o
   3 -12   0        0.70        5.74      3.87 o
   4 -12   0        5.20        7.71      4.53 o
   5 -12   0        0.67       11.82      4.67 o
   6 -12   0        2.49       15.07      5.70 o
   1 -11   0        4.53        3.48      2.42 o
   2 -11   0       49.42       61.74      7.04 o
   3 -11   0       27.53       38.29      8.05 o
   4 -11   0       60.27       58.35      8.97 o
   5 -11   0       30.64       28.84      6.86 o
   6 -11   0        0.85        4.05      6.19 o
   7 -11   0        1.07        3.24      3.78 o
   0 -10   0      176.71      149.96     10.66 o
   1 -10   0       45.04       52.27      6.34 o
   2 -10   0        6.35       12.96      3.13 o
   3 -10   0       37.69       50.09      6.44 o
   4 -10   0       13.38       17.17      3.59 o
   5 -10   0       14.38       18.12      5.13 o
   6 -10   0        2.24        0.75      2.73 o
   7 -10   0       14.80       18.14      4.40 o
   8 -10   0       15.16       20.43     16.40 o
   1  -9   0      459.41      421.51     14.29 o
   2  -9   0      367.19      337.42     12.75 o
   3  -9   0      125.96      128.01      8.26 o
   4  -9   0        7.48       10.77      3.26 o
   5  -9   0       24.78       20.63      4.01 o
   6  -9   0        1.94        7.92      5.88 o
   7  -9   0        1.68        8.83      2.97 o
   8  -9   0        1.79        4.21      3.13 o
   9  -9   0        0.13        9.80      4.04 o
   0  -8   0      130.50      125.81      9.30 o
   1  -8   0        6.03        7.43      2.93 o
   2  -8   0       23.64       27.15      4.34 o
   3  -8   0      324.58      309.59     11.67 o
   4  -8   0       74.90       74.47      6.87 o
   5  -8   0       46.13       55.27      6.34 o
   6  -8   0        0.05        3.53      5.80 o
   7  -8   0        9.33       16.67      4.83 o
   8  -8   0       24.81       32.42      6.15 o
   9  -8   0        9.26       14.44      4.05 o
  10  -8   0        1.40        0.20      3.46 o
   1  -7   0       43.14       44.76      6.24 o
   2  -7   0      130.19      138.46      7.18 o
   3  -7   0       19.75       22.47      3.93 o
   4  -7   0       92.89       92.48      7.01 o
   5  -7   0       28.04       23.12      4.25 o
   6  -7   0       62.99       71.56      6.46 o
   7  -7   0        8.45       10.41      3.63 o
   8  -7   0       14.49       14.76      4.14 o
   9  -7   0        2.40        4.47      5.07 o
  10  -7   0        0.59        5.80      2.70 o
  11  -7   0        2.86        9.88      5.50 o
   0  -6   0      115.69      110.53      7.51 o
   1  -6   0      277.78      277.33      8.26 o
   2  -6   0       50.99       56.23      3.42 o
   3  -6   0       15.98       14.78      2.34 o
   4  -6   0      418.46      380.88      9.77 o
   5  -6   0       82.28       81.18      5.28 o
   6  -6   0      171.52      163.15      6.81 o
   7  -6   0       21.47       17.35      2.72 o
   8  -6   0       13.56       15.13      4.40 o
   9  -6   0        4.88        6.56      2.93 o
  10  -6   0        8.21        6.23      2.34 o
  11  -6   0        0.73        4.13      4.40 o
   1  -5   0      532.70      519.37      8.33 o
   2  -5   0       28.86       27.10      2.55 o
   3  -5   0      336.18      323.64      7.99 o
   4  -5   0       92.14       93.79      4.68 o
   5  -5   0       71.58       71.64      4.87 o
   6  -5   0       15.60       17.28      2.86 o
   7  -5   0        1.25        2.11      1.48 o
   8  -5   0       36.04       41.92      5.35 o
   9  -5   0       25.23       23.33      4.54 o
  10  -5   0        0.10        1.54      1.91 o
  11  -5   0        1.47        2.66      3.25 o
  12  -5   0        0.15        3.11      6.16 o
   0  -4   0     1131.81     1343.36     25.93 o
   1  -4   0     1000.68     1033.12     12.88 o
   2  -4   0      825.06      844.41     14.63 o
   3  -4   0     1489.97     1598.20     21.45 o
   4  -4   0       63.08       64.13      3.83 o
   5  -4   0       48.34       52.92      4.07 o
   6  -4   0       44.62       55.88      4.47 o
   7  -4   0       30.10       29.78      3.97 o
   8  -4   0       13.50       14.99      2.89 o
   9  -4   0        2.03        3.24      2.29 o
  10  -4   0        6.92       11.48      3.05 o
  11  -4   0        2.57        8.31      3.61 o
  12  -4   0        0.24       -3.62      3.62 o
   1  -3   0      357.12      417.34      6.39 o
   2  -3   0      283.49      252.43      5.97 o
   3  -3   0      391.13      380.62      9.71 o
   4  -3   0      233.68      257.23      6.75 o
   5  -3   0      728.32      714.28     13.21 o
   6  -3   0       59.52       61.38      4.50 o
   7  -3   0       17.13       19.36      2.78 o
   8  -3   0       79.73       83.37      5.49 o
   9  -3   0       18.69       19.32      4.92 o
  10  -3   0        4.05        6.71      3.27 o
  11  -3   0        4.00        8.55      3.18 o
  12  -3   0        4.20        9.34      4.32 o
   0  -2   0     2103.23     2491.24     40.02 o
   1  -2   0      463.27      543.14      7.71 o
   2  -2   0     2773.16     2830.33     34.72 o
   3  -2   0     2626.27     2758.72     31.21 o
   4  -2   0       11.86       15.65      2.04 o
   5  -2   0     1078.31     1003.41     16.21 o
   6  -2   0      122.01      131.18      5.49 o
   7  -2   0       90.73       85.03      5.21 o
   8  -2   0       17.56       21.27      3.62 o
   9  -2   0        5.80        7.65      2.41 o
  10  -2   0        0.81        0.74      5.50 o
  11  -2   0        1.92        4.97      3.54 o
  12  -2   0        9.47        7.17      5.42 o
   1  -1   0     3527.47     3809.97     47.19 o
   2  -1   0     2262.51     2287.12     24.85 o
   3  -1   0      978.89      951.93     13.26 o
   4  -1   0      400.07      333.50      8.04 o
   5  -1   0       30.02       23.53      2.65 o
   6  -1   0      126.72      108.40      5.78 o
   7  -1   0      197.47      186.22      9.33 o
   8  -1   0       92.56       87.48      7.91 o
   9  -1   0       21.26       22.80      3.90 o
  10  -1   0       50.16       51.50      5.83 o
  11  -1   0        2.03        5.62      3.18 o
  12  -1   0        1.44        4.38      3.80 o
  13  -1   0        0.24       -0.81      5.04 o
   1   0   0       57.40       56.59      2.05 o
   2   0   0    16285.05    16292.71    260.21 o
   3   0   0     7272.92     7784.28     94.74 o
   4   0   0      812.33      852.07     13.82 o
   5   0   0      790.07      722.10     14.85 o
   6   0   0      311.17      315.96      7.40 o
   7   0   0      119.92      131.13      6.71 o
   8   0   0        0.71        2.75      1.95 o
   9   0   0       28.08       36.05      4.70 o
  10   0   0        3.43        9.94      2.55 o
  11   0   0        2.36        3.20      2.29 o
  12   0   0        0.11       11.47      3.16 o
  13   0   0        0.00        6.52      5.14 o
   1   1   0     3527.04     3859.01     37.90 o
   2   1   0     2263.39     2267.58     27.97 o
   3   1   0      979.23      982.12     16.03 o
   4   1   0      399.71      334.09     12.45 o
   5   1   0       30.03       31.64      3.02 o
   6   1   0      126.43      110.39      4.53 o
   7   1   0      197.59      196.41     12.03 o
   8   1   0       92.49       93.80      7.43 o
   9   1   0       21.29       25.32      4.11 o
  10   1   0       50.10       46.20      5.81 o
  11   1   0        2.03        6.60      2.22 o
  12   1   0        1.43        2.54      3.08 o
  13   1   0        0.24        1.17      6.16 o
   0   2   0     2103.47     2526.73     51.94 o
   1   2   0      462.87      540.54      8.35 o
   2   2   0     2773.47     2802.02     29.39 o
   3   2   0     2624.91     2767.31     35.37 o
   4   2   0       11.96       11.13      2.01 o
   5   2   0     1078.48     1029.30     18.45 o
   6   2   0      121.76      131.80      5.91 o
   7   2   0       91.04       93.13      5.72 o
   8   2   0       17.68       11.20      2.87 o
   9   2   0        5.79        6.94      2.30 o
  10   2   0        0.80       -1.49      1.81 o
  11   2   0        1.91        4.77      2.18 o
  12   2   0        9.46       18.85      5.89 o
  13   2   0        1.71        5.35      5.80 o
   1   3   0      356.99      446.81      7.54 o
   2   3   0      283.61      252.95      5.84 o
   3   3   0      390.82      379.76      9.91 o
   4   3   0      233.62      241.25      7.54 o
   5   3   0      727.52      730.76     15.15 o
   6   3   0       59.52       60.90      5.07 o
   7   3   0       17.11       17.51      3.04 o
   8   3   0       79.74       71.14      7.71 o
   9   3   0       18.66       22.64      7.87 o
  10   3   0        4.03        4.18      2.36 o
  11   3   0        3.98        4.26      2.44 o
  12   3   0        4.19       10.90      4.06 o
   0   4   0     1131.12     1304.91     34.83 o
   1   4   0     1000.51     1043.10     15.13 o
   2   4   0      825.17      858.08     14.64 o
   3   4   0     1489.63     1640.01     20.47 o
   4   4   0       63.26       65.74      2.94 o
   5   4   0       48.22       51.56      5.43 o
   6   4   0       44.47       46.48      6.10 o
   7   4   0       30.04       27.14      4.01 o
   8   4   0       13.47       12.05      2.50 o
   9   4   0        2.02        1.49      3.08 o
  10   4   0        6.93        7.00      2.84 o
  11   4   0        2.57        5.20      2.36 o
  12   4   0        0.24        5.02      2.58 o
   1   5   0      532.14      526.21     14.23 o
   2   5   0       28.83       28.86      2.53 o
   3   5   0      335.96      325.40      7.31 o
   4   5   0       92.10       96.44      5.64 o
   5   5   0       71.59       65.32      5.28 o
   6   5   0       15.62       18.99      4.22 o
   7   5   0        1.26        0.65      1.65 o
   8   5   0       36.09       36.87      4.79 o
   9   5   0       25.25       31.71      8.76 o
  10   5   0        0.10        0.84      3.03 o
  11   5   0        1.47        4.71      5.83 o
  12   5   0        0.16        1.73      2.46 o
   0   6   0      115.52      121.08      9.88 o
   1   6   0      277.58      293.27     11.02 o
   2   6   0       50.81       54.00      4.64 o
   3   6   0       16.02       16.97      2.12 o
   4   6   0      418.48      394.93      8.89 o
   5   6   0       82.31       77.26      6.32 o
   6   6   0      171.56      163.19      7.70 o
   7   6   0       21.49       17.87      3.32 o
   8   6   0       13.57       11.61      3.96 o
   9   6   0        4.89       11.86      4.74 o
  10   6   0        8.23        8.20      4.07 o
  11   6   0        0.73        8.20      3.97 o
   1   7   0       43.19       43.89      5.49 o
   2   7   0      130.24      142.55      6.78 o
   3   7   0       19.82       27.31      3.71 o
   4   7   0       92.60       95.90      9.16 o
   5   7   0       27.98       23.56      5.04 o
   6   7   0       62.95       60.47      7.84 o
   7   7   0        8.46        6.37      3.05 o
   8   7   0       14.46        9.78      3.53 o
   9   7   0        2.38        4.73      2.55 o
  10   7   0        0.60        9.06      3.56 o
  11   7   0        2.88       14.00      4.84 o
   0   8   0      130.50      126.43     11.25 o
   1   8   0        6.03        8.26      2.26 o
   2   8   0       23.76       25.05      3.92 o
   3   8   0      324.61      327.11     14.43 o
   4   8   0       74.95       61.66      8.39 o
   5   8   0       46.18       56.74     11.33 o
   6   8   0        0.05       -0.88      2.41 o
   7   8   0        9.33        9.03      3.41 o
   8   8   0       24.80       32.51      5.51 o
   9   8   0        9.25        2.48      3.08 o
  10   8   0        1.41       -2.24      3.67 o
   1   9   0      459.51      419.42     13.65 o
   2   9   0      366.94      335.35     12.09 o
   3   9   0      125.84      130.46      7.38 o
   4   9   0        7.52        8.70      4.91 o
   5   9   0       24.78       21.01      6.72 o
   6   9   0        1.93        0.12      5.19 o
   7   9   0        1.68        0.22      2.69 o
   8   9   0        1.78        5.50      7.51 o
   9   9   0        0.13        9.16      3.63 o
   0  10   0      176.76      174.04     14.72 o
   1  10   0       45.13       52.89      6.05 o
   2  10   0        6.36        7.26      2.59 o
   3  10   0       37.74       49.39      7.77 o
   4  10   0       13.34        9.26      4.51 o
   5  10   0       14.43       16.36      5.40 o
   6  10   0        2.25        8.56      3.98 o
   7  10   0       14.76       19.28      4.60 o
   8  10   0       15.13       14.05      3.94 o
   1  11   0        4.51        6.58      1.99 o
   2  11   0       49.34       61.72      6.71 o
   3  11   0       27.56       33.34      6.31 o
   4  11   0       60.26       62.39      8.89 o
   5  11   0       30.69       28.08      6.91 o
   6  11   0        0.86        3.64      4.07 o
   7  11   0        1.07        3.58      3.23 o
   0  12   0        4.96       14.00      3.78 o
   1  12   0       12.07       14.22      2.46 o
   2  12   0        9.65       12.59      6.31 o
   3  12   0        0.71        9.22      4.53 o
   4  12   0        5.19        5.58      3.17 o
   5  12   0        0.67        2.42      5.14 o
   1  13   0        0.51       13.47      6.80 o
   2  13   0        0.94        4.35      2.93 o
   3  13   0        1.01       -1.43      6.06 o
  -4 -13   1        4.83       15.63      6.36 o
  -3 -13   1        6.36       18.13      6.72 o
  -2 -13   1        6.78       14.19      3.24 o
  -1 -13   1        1.13       15.91      7.36 o
   0 -13   1        2.36        7.55      4.03 o
   1 -13   1        3.68        9.63      3.78 o
   2 -13   1        0.59        6.83      3.82 o
   3 -13   1        6.85       23.98      8.25 o
  -5 -12   1        6.17       13.54      9.22 o
  -4 -12   1        9.00        5.75      3.93 o
  -3 -12   1        8.12       15.69      3.35 o
  -2 -12   1        4.11        5.86      2.85 o
  -1 -12   1        2.60        8.43      3.03 o
   0 -12   1        2.81        6.02      3.88 o
   1 -12   1        0.55        2.78      3.09 o
   2 -12   1        2.08       11.64      4.36 o
   3 -12   1        3.11       12.12      4.85 o
   4 -12   1       15.20       18.98      5.41 o
   5 -12   1       12.46       16.24      5.04 o
   6 -12   1        0.49       21.69      8.45 o
  -7 -11   1        8.44        7.48      4.53 o
  -6 -11   1       20.54       30.45     10.87 o
  -5 -11   1       48.98       49.00      8.10 o
  -4 -11   1        0.50        9.31      3.15 o
  -3 -11   1       25.84       25.96      4.56 o
  -2 -11   1       32.06       35.65      5.24 o
  -1 -11   1        8.25       15.87      3.30 o
   0 -11   1       64.03       62.63      8.92 o
   1 -11   1        5.16       13.10      4.20 o
   2 -11   1       90.08       88.99      8.47 o
   3 -11   1        5.22        8.77      4.34 o
   4 -11   1       16.14       23.56      5.63 o
   5 -11   1        9.43       17.54      5.18 o
   6 -11   1        1.89       12.24      4.59 o
   7 -11   1        3.90       15.02      6.82 o
  -8 -10   1       12.47        2.19      3.92 o
  -7 -10   1       16.68       23.68      8.15 o
  -6 -10   1       77.27       83.38     12.30 o
  -5 -10   1       37.14       47.24      5.61 o
  -4 -10   1       26.37       31.88      5.32 o
  -3 -10   1       61.41       58.50      7.59 o
  -2 -10   1      107.43      125.05     11.64 o
  -1 -10   1       20.56       25.19      4.54 o
   0 -10   1      121.88      133.42      9.83 o
   1 -10   1        3.74        8.91      3.03 o
   2 -10   1      159.23      148.04     12.33 o
   3 -10   1       12.28        9.49      2.81 o
   4 -10   1        4.13        3.28      3.97 o
   5 -10   1       37.21       31.72      6.83 o
   6 -10   1       17.99       17.86      5.54 o
   7 -10   1        4.15        3.80      4.01 o
   8 -10   1       20.13       32.16      6.58 o
  -9  -9   1        4.43        8.50      4.79 o
  -8  -9   1       12.42       10.49      4.28 o
  -7  -9   1       17.42       19.20      4.72 o
  -6  -9   1       11.03       12.39      8.27 o
  -5  -9   1       23.85       30.56      4.58 o
  -4  -9   1      199.17      191.57      9.52 o
  -3  -9   1       33.74       32.85      4.74 o
  -2  -9   1      261.91      238.37     10.54 o
  -1  -9   1      617.76      573.99     17.31 o
   0  -9   1      897.17      824.65     21.18 o
   1  -9   1      457.70      376.09     13.44 o
   2  -9   1      807.83      727.30     19.68 o
   3  -9   1        4.24        6.63      2.45 o
   4  -9   1       30.42       35.73      5.01 o
   5  -9   1        3.72       10.84      4.66 o
   6  -9   1       27.07       35.80      6.88 o
   7  -9   1        0.39        2.55      3.97 o
   8  -9   1       13.06       18.74      5.02 o
   9  -9   1        0.58        4.03      4.30 o
 -10  -8   1        4.19       -3.92      3.92 o
  -9  -8   1        5.29        9.52      4.18 o
  -8  -8   1       32.20       41.25      8.68 o
  -7  -8   1        3.46       10.00      3.54 o
  -6  -8   1       60.66       59.99      6.44 o
  -5  -8   1       31.77       28.13      4.35 o
  -4  -8   1       93.96       99.85     12.19 o
  -3  -8   1      223.33      191.74      9.02 o
  -2  -8   1      406.16      375.46     21.27 o
  -1  -8   1      401.50      356.41     12.31 o
   0  -8   1      838.85      792.84     16.75 o
   1  -8   1      171.25      148.14      8.14 o
   2  -8   1       99.18      107.23      7.24 o
   3  -8   1       26.13       26.27      4.55 o
   4  -8   1       32.29       36.30      4.91 o
   5  -8   1      102.18       85.96      9.97 o
   6  -8   1       28.30       23.19      8.53 o
   7  -8   1       32.84       25.70      5.84 o
   8  -8   1        2.69        3.34      3.07 o
   9  -8   1        2.50       12.01      3.60 o
  10  -8   1        5.88        7.62      6.21 o
 -11  -7   1        2.41        6.52      4.94 o
 -10  -7   1       32.81       28.41      7.79 o
  -9  -7   1        3.10        3.49      2.89 o
  -8  -7   1        5.25        6.46      3.24 o
  -7  -7   1       27.48       31.47      4.49 o
  -6  -7   1        4.37        4.73      2.19 o
  -5  -7   1       84.23       77.97      6.68 o
  -4  -7   1       78.71       79.78      6.58 o
  -3  -7   1      254.04      244.11      9.71 o
  -2  -7   1       14.47       19.35      3.65 o
  -1  -7   1       87.11       82.93      7.10 o
   0  -7   1      175.55      178.43      7.07 o
   1  -7   1      109.31      111.83      6.09 o
   2  -7   1       50.92       52.33      5.37 o
   3  -7   1      309.42      275.89     11.04 o
   4  -7   1       40.13       40.17      4.85 o
   5  -7   1       63.68       62.61      6.05 o
   6  -7   1       44.29       56.41      8.02 o
   7  -7   1       52.98       51.52     14.51 o
   8  -7   1        4.34        5.93      3.20 o
   9  -7   1        3.31        8.45      3.28 o
  10  -7   1        2.92        7.80      3.43 o
  11  -7   1        4.07        4.23      5.04 o
 -11  -6   1        4.51        6.37      3.71 o
 -10  -6   1        7.32        8.48      6.11 o
  -9  -6   1       24.95       23.31      5.80 o
  -8  -6   1        8.78        9.64      2.24 o
  -7  -6   1       39.13       35.70      4.86 o
  -6  -6   1        1.03        2.83      1.66 o
  -5  -6   1       75.43       76.16      5.17 o
  -4  -6   1      153.30      141.30      5.77 o
  -3  -6   1      194.77      198.68      6.41 o
  -2  -6   1      222.56      232.05      6.46 o
  -1  -6   1      117.05      117.08      6.36 o
   0  -6   1      362.96      335.19      9.17 o
   1  -6   1       91.34      108.75      5.21 o
   2  -6   1      233.85      241.57      6.62 o
   3  -6   1      259.82      256.17      7.38 o
   4  -6   1       44.94       43.90      4.09 o
   5  -6   1      376.81      333.22     10.83 o
   6  -6   1       28.74       35.11      4.66 o
   7  -6   1        4.12        6.69      2.39 o
   8  -6   1        1.37        3.37      2.23 o
   9  -6   1        3.25        5.66      2.44 o
  10  -6   1        1.02        1.70      2.50 o
  11  -6   1        1.15        6.95      4.03 o
 -12  -5   1        0.78       -0.10      4.53 o
 -11  -5   1        2.58        6.47      3.51 o
 -10  -5   1        4.20       10.26      2.74 o
  -9  -5   1        3.83        8.48      2.73 o
  -8  -5   1       57.75       59.53      5.20 o
  -7  -5   1       16.67       17.24      3.04 o
  -6  -5   1       43.33       42.80      4.21 o
  -5  -5   1        7.43       12.40      2.31 o
  -4  -5   1       18.46       18.17      2.51 o
  -3  -5   1       95.26       96.76      4.24 o
  -2  -5   1     1871.34     1928.00     24.71 o
  -1  -5   1      526.88      552.97      9.69 o
   0  -5   1     1550.92     1700.44     23.36 o
   1  -5   1      305.05      302.36      5.01 o
   2  -5   1     1496.95     1601.72     21.56 o
   3  -5   1        5.52        8.71      1.80 o
   4  -5   1        3.91        6.80      1.81 o
   5  -5   1      371.61      367.74      9.91 o
   6  -5   1      144.79      134.72      6.10 o
   7  -5   1        7.78        7.74      2.46 o
   8  -5   1        3.55        9.39      2.60 o
   9  -5   1        4.42        4.31      2.42 o
  10  -5   1        1.92       10.31      2.84 o
  11  -5   1        0.39        0.64      2.79 o
  12  -5   1        0.20        5.60      4.99 o
 -12  -4   1        4.21        7.89      5.24 o
 -11  -4   1        8.01       13.83      5.32 o
 -10  -4   1       35.32       33.15      4.84 o
  -9  -4   1        2.24        6.96      1.93 o
  -8  -4   1       16.72       10.12      3.69 o
  -7  -4   1        6.54        5.77      1.85 o
  -6  -4   1      196.47      189.79      9.20 o
  -5  -4   1       82.14       89.35      4.84 o
  -4  -4   1      206.63      192.36      6.08 o
  -3  -4   1      623.28      643.57     11.40 o
  -2  -4   1      385.67      388.51     10.48 o
  -1  -4   1      528.41      523.69      8.83 o
   0  -4   1      371.21      475.07      7.36 o
   1  -4   1      335.19      334.57      6.07 o
   2  -4   1      197.18      223.43      5.72 o
   3  -4   1      542.54      580.08     11.16 o
   4  -4   1       12.75       16.55      2.33 o
   5  -4   1       24.03       26.53      3.09 o
   6  -4   1        8.13        9.29      2.05 o
   7  -4   1       51.29       47.43      4.34 o
   8  -4   1       55.01       50.81      6.09 o
   9  -4   1       16.42       20.67      4.09 o
  10  -4   1        8.43        9.61      4.63 o
  11  -4   1        0.74        5.51      3.53 o
  12  -4   1        4.82       10.87      3.79 o
 -12  -3   1       16.87       23.17      8.35 o
 -11  -3   1       22.70       27.15      5.69 o
 -10  -3   1        7.25       10.61      4.33 o
  -9  -3   1       17.01       15.88      2.59 o
  -8  -3   1      100.10       97.15      6.09 o
  -7  -3   1        3.84        4.41      1.63 o
  -6  -3   1      272.95      277.09      8.21 o
  -5  -3   1       85.59       70.69      4.11 o
  -4  -3   1     2254.72     2478.80     30.05 o
  -3  -3   1      524.01      524.78      9.51 o
  -2  -3   1     2314.91     2401.93     42.93 o
  -1  -3   1       50.77       40.20      2.36 o
   0  -3   1      637.09      758.16      9.44 o
   1  -3   1      112.80      106.80      3.67 o
   2  -3   1      440.75      439.90      7.94 o
   3  -3   1      901.93      979.65     17.56 o
   4  -3   1      145.66      151.39      5.08 o
   5  -3   1       44.46       53.84      4.87 o
   6  -3   1      383.16      370.17     12.21 o
   7  -3   1      124.79      114.97      5.77 o
   8  -3   1       61.06       56.33      6.34 o
   9  -3   1        9.41       12.93      4.33 o
  10  -3   1       30.11       30.46      6.80 o
  11  -3   1        0.16        3.28      3.41 o
  12  -3   1        1.20        8.82      4.20 o
 -12  -2   1        3.59        9.44      3.60 o
 -11  -2   1       13.27       11.96      4.14 o
 -10  -2   1        7.48        8.46      3.79 o
  -9  -2   1       32.87       22.91      3.68 o
  -8  -2   1       86.89       82.42      9.07 o
  -7  -2   1        5.18        9.35      2.20 o
  -6  -2   1      650.25      575.25     12.10 o
  -5  -2   1      274.90      255.75      8.01 o
  -4  -2   1      467.82      472.72      9.38 o
  -3  -2   1     2081.81     2271.63     26.67 o
  -2  -2   1      909.31      878.97     13.43 o
  -1  -2   1     4939.13     4919.45     49.69 o
   0  -2   1      333.83      329.99      4.15 o
   1  -2   1      567.29      756.85      9.05 o
   2  -2   1     2432.10     2372.02     26.47 o
   3  -2   1     1001.89     1098.32     17.34 o
   4  -2   1      223.93      275.22      6.77 o
   5  -2   1      136.27      147.19      5.37 o
   6  -2   1       15.11       14.58      2.50 o
   7  -2   1       28.84       34.62      3.74 o
   8  -2   1        3.70        6.12      3.08 o
   9  -2   1       16.82       15.20      4.21 o
  10  -2   1       11.52       11.52      6.21 o
  11  -2   1        7.72        7.43      3.54 o
  12  -2   1        0.96        0.74      3.76 o
 -12  -1   1        0.31        0.23      3.22 o
 -11  -1   1        3.47       11.53      4.20 o
 -10  -1   1       18.63       25.30      4.13 o
  -9  -1   1      100.98      101.27      7.92 o
  -8  -1   1       76.49       76.76      6.70 o
  -7  -1   1       27.29       27.33      3.90 o
  -6  -1   1      575.92      515.77     11.22 o
  -5  -1   1      592.26      554.57     10.74 o
  -4  -1   1       47.71       43.86      3.15 o
  -3  -1   1      737.51      732.58     10.86 o
  -2  -1   1     2797.63     3148.98     32.80 o
  -1  -1   1     1447.38     1618.99     17.61 o
   0  -1   1     1740.46     1665.21     17.49 o
   1  -1   1     2175.92     2211.59     22.89 o
   2  -1   1     5341.59     5699.76     50.68 o
   3  -1   1      273.37      236.95      5.05 o
   4  -1   1      355.78      329.65      7.56 o
   5  -1   1      228.18      215.24      4.77 o
   6  -1   1       29.25       30.69      3.76 o
   7  -1   1      113.55      101.35      6.25 o
   8  -1   1       24.52       20.62      4.22 o
   9  -1   1        0.98        1.08      2.47 o
  10  -1   1        1.09        2.20      2.97 o
  11  -1   1        8.54       13.84      4.36 o
  12  -1   1        7.48        9.37      4.58 o
 -12   0   1        0.96        2.73      2.93 o
 -11   0   1        4.69       10.13      2.70 o
 -10   0   1        1.41        2.40      2.43 o
  -9   0   1        1.03        2.43      2.10 o
  -8   0   1       47.15       38.60      4.69 o
  -7   0   1        1.93        3.64      1.84 o
  -6   0   1     1442.06     1420.19     19.56 o
  -5   0   1       88.93       83.24      3.35 o
  -4   0   1      863.91      936.81     22.78 o
  -3   0   1    55383.95    48645.70   1090.84 o
  -2   0   1     6504.88     7154.74     80.17 o
  -1   0   1     3532.00     3528.08     35.40 o
   1   0   1       13.72       -1.05      2.04 o
   2   0   1     9489.23     9900.78    146.02 o
   3   0   1     4931.79     5281.67     53.27 o
   4   0   1     2504.19     2743.52     30.72 o
   5   0   1      311.06      330.08      7.19 o
   6   0   1      231.84      221.78      6.15 o
   7   0   1       62.37       73.85      5.86 o
   8   0   1       34.53       36.28      4.64 o
   9   0   1        4.96       10.06      2.68 o
  10   0   1       12.07       14.31      4.37 o
  11   0   1        0.01        1.64      3.13 o
  12   0   1        0.00        3.72      3.30 o
  13   0   1        1.11        0.25      5.14 o
 -13   1   1        2.73        7.79      5.80 o
 -12   1   1        0.31        1.52      3.62 o
 -11   1   1        3.47        6.54      2.28 o
 -10   1   1       18.66       20.70      3.80 o
  -9   1   1      100.83      101.62     10.05 o
  -8   1   1       76.61       76.43      6.42 o
  -7   1   1       27.23       27.05      3.96 o
  -6   1   1      575.52      533.42     11.83 o
  -5   1   1      591.52      542.23     11.41 o
  -4   1   1       47.67       41.77      4.74 o
  -3   1   1      737.22      742.75     33.68 o
  -2   1   1     2797.48     3116.36     31.94 o
  -1   1   1     1450.10     1649.91     17.36 o
   0   1   1     1739.41     1693.35     32.38 o
   1   1   1     2172.79     2256.09     26.72 o
   2   1   1     5338.75     5673.51     64.53 o
   3   1   1      274.02      242.65      6.02 o
   4   1   1      355.24      328.79      7.85 o
   5   1   1      228.06      205.45      6.54 o
   6   1   1       29.15       29.31      4.08 o
   7   1   1      113.55      104.11      9.57 o
   8   1   1       24.52       19.27      3.97 o
   9   1   1        0.98        3.43      1.94 o
  10   1   1        1.10        4.83      2.01 o
  11   1   1        8.53        9.27      4.79 o
  12   1   1        7.47       15.64      9.62 o
 -13   2   1        5.88       24.59      7.43 o
 -12   2   1        3.59       -0.18      1.92 o
 -11   2   1       13.27       10.70      2.91 o
 -10   2   1        7.51        8.80      2.47 o
  -9   2   1       32.85       29.24      4.51 o
  -8   2   1       86.97       76.32      7.85 o
  -7   2   1        5.16        9.47      2.33 o
  -6   2   1      650.64      589.06     13.39 o
  -5   2   1      275.30      260.99     14.14 o
  -4   2   1      468.10      484.12     16.90 o
  -3   2   1     2081.57     2356.66     25.44 o
  -2   2   1      910.07      884.03     11.18 o
  -1   2   1     4941.12     4942.56     48.52 o
   0   2   1      333.83      339.99      7.87 o
   1   2   1      566.57      765.91     13.79 o
   2   2   1     2432.53     2371.15     25.58 o
   3   2   1     1001.48     1075.88     13.76 o
   4   2   1      224.30      266.93      7.60 o
   5   2   1      136.30      152.04      6.09 o
   6   2   1       15.13       16.24      2.69 o
   7   2   1       28.97       32.15      3.81 o
   8   2   1        3.71        1.84      3.02 o
   9   2   1       16.80       15.19      6.88 o
  10   2   1       11.52       11.06      2.71 o
  11   2   1        7.72       11.59      4.21 o
  12   2   1        0.96       -1.07      7.69 o
 -12   3   1       16.84       20.10      5.64 o
 -11   3   1       22.68       24.46      3.91 o
 -10   3   1        7.23        7.15      2.67 o
  -9   3   1       17.00       17.27      4.32 o
  -8   3   1       99.92       97.81      8.77 o
  -7   3   1        3.86        6.28      2.13 o
  -6   3   1      273.02      291.76     15.23 o
  -5   3   1       85.45       75.10      5.00 o
  -4   3   1     2255.80     2453.94     27.92 o
  -3   3   1      523.59      532.78     11.05 o
  -2   3   1     2315.98     2402.71     34.23 o
  -1   3   1       50.89       45.18      1.77 o
   0   3   1      637.21      740.91     15.12 o
   1   3   1      112.40      102.88      3.30 o
   2   3   1      440.57      441.37      7.63 o
   3   3   1      902.48      976.25     13.51 o
   4   3   1      145.61      154.42      4.06 o
   5   3   1       44.49       52.37      4.45 o
   6   3   1      382.92      356.46     10.71 o
   7   3   1      124.68      115.83      6.15 o
   8   3   1       60.88       59.89      7.18 o
   9   3   1        9.38        8.69      2.66 o
  10   3   1       30.09       25.61      7.10 o
  11   3   1        0.17        3.37      4.21 o
  12   3   1        1.21        3.39      3.24 o
 -12   4   1        4.20       12.02      3.03 o
 -11   4   1        8.00       14.64      3.07 o
 -10   4   1       35.31       36.06      6.57 o
  -9   4   1        2.24        7.17      2.75 o
  -8   4   1       16.78       16.12      2.83 o
  -7   4   1        6.54        7.58      2.40 o
  -6   4   1      196.47      183.14      7.63 o
  -5   4   1       82.24       90.02     11.40 o
  -4   4   1      206.37      203.14      6.48 o
  -3   4   1      623.43      644.83     13.24 o
  -2   4   1      386.32      399.70      8.10 o
  -1   4   1      528.34      511.74     10.78 o
   0   4   1      371.33      477.33     12.40 o
   1   4   1      335.52      347.25      8.08 o
   2   4   1      197.13      220.52      5.41 o
   3   4   1      542.21      577.69     10.03 o
   4   4   1       12.73       15.41      1.78 o
   5   4   1       23.99       24.61      5.13 o
   6   4   1        8.18        9.01      2.46 o
   7   4   1       51.31       53.61      5.28 o
   8   4   1       54.88       47.35      5.18 o
   9   4   1       16.46       18.25      5.32 o
  10   4   1        8.43       10.85      2.96 o
  11   4   1        0.74        2.50      2.42 o
  12   4   1        4.82        5.17      3.09 o
 -12   5   1        0.78        5.00      4.37 o
 -11   5   1        2.59        1.53      2.48 o
 -10   5   1        4.22        6.31      2.72 o
  -9   5   1        3.84        1.43      2.12 o
  -8   5   1       57.66       67.86      6.27 o
  -7   5   1       16.67       17.32      3.22 o
  -6   5   1       43.40       49.08      4.90 o
  -5   5   1        7.35        7.94      2.22 o
  -4   5   1       18.46       18.51      2.12 o
  -3   5   1       95.27       99.40      3.83 o
  -2   5   1     1870.35     1950.21     29.87 o
  -1   5   1      526.35      560.23     19.85 o
   0   5   1     1550.97     1678.67     31.43 o
   1   5   1      305.63      315.77     10.67 o
   2   5   1     1498.26     1634.93     23.41 o
   3   5   1        5.52        9.77      1.95 o
   4   5   1        3.88        6.06      1.31 o
   5   5   1      371.30      368.15     22.84 o
   6   5   1      144.80      134.71      6.89 o
   7   5   1        7.75        8.72      2.33 o
   8   5   1        3.56        4.81      2.09 o
   9   5   1        4.44        5.15      2.71 o
  10   5   1        1.92        1.15      2.51 o
  11   5   1        0.39        1.07      2.32 o
  12   5   1        0.20       -2.04      4.18 o
 -11   6   1        4.51        8.55      4.33 o
 -10   6   1        7.34       12.12      3.87 o
  -9   6   1       24.94       19.76      4.23 o
  -8   6   1        8.79        5.62      3.08 o
  -7   6   1       39.30       35.32      4.60 o
  -6   6   1        1.04        2.67      1.67 o
  -5   6   1       75.66       70.24      5.10 o
  -4   6   1      153.54      151.87      7.26 o
  -3   6   1      194.78      203.12      7.63 o
  -2   6   1      222.76      219.91      7.99 o
  -1   6   1      117.15      113.32      5.83 o
   0   6   1      363.05      347.55     23.27 o
   1   6   1       91.18      108.30      6.53 o
   2   6   1      233.83      239.85      6.10 o
   3   6   1      259.54      264.56      6.96 o
   4   6   1       44.91       43.93      3.32 o
   5   6   1      376.57      355.64     11.23 o
   6   6   1       28.82       31.08      4.25 o
   7   6   1        4.15        4.33      2.03 o
   8   6   1        1.38        3.22      2.58 o
   9   6   1        3.25        6.52      3.67 o
  10   6   1        1.02        8.66      3.72 o
  11   6   1        1.15        8.30      4.23 o
 -11   7   1        2.42        7.99      4.12 o
 -10   7   1       32.84       38.54      8.15 o
  -9   7   1        3.12       10.08      3.13 o
  -8   7   1        5.23       10.22      3.36 o
  -7   7   1       27.45       24.59      4.97 o
  -6   7   1        4.41        6.03      2.68 o
  -5   7   1       84.14       73.88      8.45 o
  -4   7   1       78.73       76.07      8.24 o
  -3   7   1      253.93      252.44     10.95 o
  -2   7   1       14.51       17.41      3.05 o
  -1   7   1       86.93       81.50      5.97 o
   0   7   1      175.73      167.26      8.93 o
   1   7   1      109.15       98.95      7.18 o
   2   7   1       50.98       55.82      6.52 o
   3   7   1      309.28      281.55      9.89 o
   4   7   1       40.02       48.82      6.99 o
   5   7   1       63.68       48.87      7.20 o
   6   7   1       44.27       50.07      7.16 o
   7   7   1       53.03       68.12      8.64 o
   8   7   1        4.31        3.54      2.80 o
   9   7   1        3.32        8.73      3.03 o
  10   7   1        2.92       -0.66      3.67 o
  11   7   1        4.07       16.50      6.31 o
 -10   8   1        4.18        5.60      3.62 o
  -9   8   1        5.28       12.58      3.43 o
  -8   8   1       32.23       34.01      5.87 o
  -7   8   1        3.46        5.56      2.79 o
  -6   8   1       60.85       48.60      7.50 o
  -5   8   1       31.66       37.88      6.56 o
  -4   8   1       93.99       90.73      9.48 o
  -3   8   1      223.51      199.65      8.75 o
  -2   8   1      406.07      359.54     11.97 o
  -1   8   1      401.48      346.69     15.90 o
   0   8   1      838.90      783.71     22.14 o
   1   8   1      171.16      127.12      8.07 o
   2   8   1       99.31       97.04      6.99 o
   3   8   1       26.07       25.27      3.74 o
   4   8   1       32.21       33.97      6.42 o
   5   8   1      102.12       95.51     10.11 o
   6   8   1       28.21       34.34      6.15 o
   7   8   1       32.87       24.83      9.14 o
   8   8   1        2.68        1.27      2.65 o
   9   8   1        2.51        6.26      2.92 o
  10   8   1        5.89        5.50      3.72 o
  -9   9   1        4.43        7.30      2.97 o
  -8   9   1       12.43       19.17      4.15 o
  -7   9   1       17.46       16.06      4.14 o
  -6   9   1       11.02       11.22      3.80 o
  -5   9   1       23.88       30.50      6.07 o
  -4   9   1      199.03      174.71     11.95 o
  -3   9   1       33.87       39.76      4.84 o
  -2   9   1      262.21      237.29     10.15 o
  -1   9   1      617.50      601.57     16.73 o
   0   9   1      896.95      753.79     23.13 o
   1   9   1      457.99      398.65     15.76 o
   2   9   1      807.48      741.61     19.07 o
   3   9   1        4.22        6.99      3.22 o
   4   9   1       30.50       33.15      6.79 o
   5   9   1        3.75        5.63      3.13 o
   6   9   1       27.14       30.68      5.98 o
   7   9   1        0.39       -0.37      3.26 o
   8   9   1       13.07       21.67      4.70 o
   9   9   1        0.58        3.53      3.40 o
  -9  10   1        0.81        8.61      6.42 o
  -8  10   1       12.48       21.29      4.60 o
  -7  10   1       16.68       13.37      4.75 o
  -6  10   1       77.22       70.72     12.47 o
  -5  10   1       37.16       43.61     14.72 o
  -4  10   1       26.35       23.30      5.42 o
  -3  10   1       61.41       69.13      9.05 o
  -2  10   1      107.53       96.48      7.91 o
  -1  10   1       20.57       26.54      4.40 o
   0  10   1      121.89      116.39      8.64 o
   1  10   1        3.72        6.18      2.31 o
   2  10   1      159.26      152.22      8.57 o
   3  10   1       12.27       14.57      8.30 o
   4  10   1        4.11        5.26      3.47 o
   5  10   1       37.22       36.06      7.74 o
   6  10   1       17.98       13.79      3.69 o
   7  10   1        4.16        1.43      3.92 o
   8  10   1       20.13       17.19      4.94 o
  -7  11   1        8.43       11.88      4.74 o
  -6  11   1       20.58       28.13      6.62 o
  -5  11   1       48.88       45.39      8.22 o
  -4  11   1        0.50       -0.92      2.95 o
  -3  11   1       25.87       19.88      4.82 o
  -2  11   1       32.03       28.36      4.01 o
  -1  11   1        8.25        9.79      2.20 o
   0  11   1       64.08       64.81      6.83 o
   1  11   1        5.14        5.82      3.57 o
   2  11   1       90.11       89.10      7.88 o
   3  11   1        5.25        6.03      4.18 o
   4  11   1       16.13       14.59      3.69 o
   5  11   1        9.44        7.50      4.25 o
   6  11   1        1.88        6.63      4.18 o
   7  11   1        3.90        0.97      4.23 o
  -5  12   1        6.19        9.38      6.72 o
  -4  12   1        9.01        9.68      3.47 o
  -3  12   1        8.12       12.74      8.22 o
  -2  12   1        4.09        4.70      4.10 o
  -1  12   1        2.59       -0.19      2.02 o
   0  12   1        2.81        4.90      2.10 o
   1  12   1        0.55        1.91      3.04 o
   2  12   1        2.09       10.78      3.04 o
   3  12   1        3.12       16.95      4.13 o
   4  12   1       15.15       15.65      3.94 o
   5  12   1       12.45       13.69      4.90 o
  -3  13   1        6.39       10.08      3.38 o
  -2  13   1        6.81       20.52      4.30 o
  -1  13   1        1.14        4.95      2.50 o
   0  13   1        2.36       14.79      2.55 o
   1  13   1        3.71        9.34      6.14 o
   2  13   1        0.59        0.09      3.64 o
  -3 -13   2       11.41       24.83      5.60 o
  -2 -13   2       17.93       26.84      5.53 o
  -1 -13   2       11.64       15.61      4.37 o
   0 -13   2        2.84       13.17      5.19 o
   1 -13   2       21.96       38.94     13.31 o
   2 -13   2        4.99       18.00      9.37 o
  -5 -12   2        3.52        8.10      4.63 o
  -4 -12   2       10.94        7.93      2.98 o
  -3 -12   2        4.74        6.83      2.75 o
  -2 -12   2       22.48       20.67      3.80 o
  -1 -12   2        7.91       13.91      3.11 o
   0 -12   2       20.88       42.40      7.07 o
   1 -12   2        1.19        9.34      4.29 o
   2 -12   2       28.52       27.31      8.38 o
   3 -12   2        3.98       15.38      4.86 o
   4 -12   2        8.93        8.74     13.11 o
   5 -12   2        5.40       10.39      4.74 o
  -7 -11   2        4.17        6.11      4.79 o
  -6 -11   2       20.16       26.88      7.28 o
  -5 -11   2       31.43       47.01      5.82 o
  -4 -11   2       15.64       17.19      3.28 o
  -3 -11   2       11.21       15.71      4.46 o
  -2 -11   2       30.21       31.77      6.24 o
  -1 -11   2       27.96       24.19      4.51 o
   0 -11   2       24.27       17.33      3.50 o
   1 -11   2       17.83       27.64      6.01 o
   2 -11   2       24.32       32.01      7.56 o
   3 -11   2       10.44       11.18      4.50 o
   4 -11   2       12.69       13.13      4.84 o
   5 -11   2        7.22        9.35      7.18 o
   6 -11   2       22.96       32.74      9.62 o
   7 -11   2        4.71        9.47      7.69 o
  -8 -10   2       10.22        4.53      5.50 o
  -7 -10   2        5.80        5.80      3.36 o
  -6 -10   2        4.04        5.82      2.64 o
  -5 -10   2      113.47      111.53      9.11 o
  -4 -10   2        3.41        4.30      3.32 o
  -3 -10   2      227.89      214.92     10.58 o
  -2 -10   2       26.23       22.83      4.25 o
  -1 -10   2      131.11      137.52     10.02 o
   0 -10   2      145.17      129.15      9.79 o
   1 -10   2       43.57       44.80      7.64 o
   2 -10   2       41.56       35.29      4.90 o
   3 -10   2        1.03        6.01      3.53 o
   4 -10   2       83.97       85.69     11.06 o
   5 -10   2       30.78       33.20      6.70 o
   6 -10   2       21.69       20.00      5.67 o
   7 -10   2        1.54       10.56      4.63 o
   8 -10   2        2.23        1.93      6.01 o
  -9  -9   2        1.34       10.95      4.38 o
  -8  -9   2        0.92       15.22      5.30 o
  -7  -9   2       64.23       78.07      9.98 o
  -6  -9   2       66.14       58.81      6.55 o
  -5  -9   2        3.91        5.38      3.29 o
  -4  -9   2      237.63      218.40     10.23 o
  -3  -9   2      116.96      121.63      9.07 o
  -2  -9   2       14.26       12.04      3.20 o
  -1  -9   2      205.15      194.25      9.58 o
   0  -9   2       67.79       63.16      6.96 o
   1  -9   2      180.90      171.74      7.76 o
   2  -9   2       33.84       31.58      4.72 o
   3  -9   2      161.71      165.02      9.09 o
   4  -9   2       86.75      101.29     11.43 o
   5  -9   2       65.60       60.08      9.02 o
   6  -9   2        1.71        1.23      3.08 o
   7  -9   2        5.01        8.72      5.96 o
   8  -9   2        8.27        8.05      3.93 o
   9  -9   2        0.08        4.07      5.65 o
 -10  -8   2        6.09        3.46      4.58 o
  -9  -8   2        1.65        7.03      5.19 o
  -8  -8   2       14.61       16.50      4.99 o
  -7  -8   2        1.38        6.98      2.44 o
  -6  -8   2      126.62      124.18      8.26 o
  -5  -8   2       32.50       30.94      4.53 o
  -4  -8   2       32.30       28.51      4.40 o
  -3  -8   2      487.63      453.60     15.76 o
  -2  -8   2      357.51      339.12     12.08 o
  -1  -8   2      293.52      250.68     10.41 o
   0  -8   2      189.43      177.62      8.74 o
   1  -8   2      282.58      273.65      9.69 o
   2  -8   2      228.32      208.94     14.11 o
   3  -8   2      145.35      150.97      8.63 o
   4  -8   2      264.76      237.48     13.72 o
   5  -8   2       40.45       31.52      6.32 o
   6  -8   2       37.00       34.72      6.78 o
   7  -8   2        3.63        9.54      3.64 o
   8  -8   2       15.99       19.46      4.59 o
   9  -8   2        5.01        7.40      8.30 o
  10  -8   2        0.96       -1.32      4.53 o
 -11  -7   2        4.50       15.89      5.65 o
 -10  -7   2       15.14       21.64      6.47 o
  -9  -7   2        3.26        8.66      4.94 o
  -8  -7   2        2.80        6.44      2.91 o
  -7  -7   2       67.28       66.89      8.40 o
  -6  -7   2       67.57       65.75      6.33 o
  -5  -7   2       50.50       47.44      5.27 o
  -4  -7   2       83.48       83.29      6.74 o
  -3  -7   2      138.69      134.71     10.44 o
  -2  -7   2      176.75      178.18      8.31 o
  -1  -7   2      553.11      540.71     18.15 o
   0  -7   2      226.06      214.65     14.01 o
   1  -7   2      395.95      358.34     10.11 o
   2  -7   2      213.52      207.32     11.66 o
   3  -7   2      132.14      118.71      6.94 o
   4  -7   2      163.97      150.04      7.57 o
   5  -7   2       81.76       83.60      9.59 o
   6  -7   2       78.82       85.47      9.97 o
   7  -7   2       14.34       16.79      4.68 o
   8  -7   2       23.53       22.93      4.89 o
   9  -7   2        2.25        0.12      2.62 o
  10  -7   2        1.60        1.94      3.20 o
 -12  -6   2        7.99       14.67      4.50 o
 -11  -6   2        3.79        2.35      7.05 o
 -10  -6   2        9.18        7.86      3.58 o
  -9  -6   2        3.66        5.15      3.31 o
  -8  -6   2       42.75       37.50      4.25 o
  -7  -6   2        0.40        2.31      1.43 o
  -6  -6   2      123.37      119.12      5.93 o
  -5  -6   2       98.12      100.57      5.80 o
  -4  -6   2      133.85      123.07      5.53 o
  -3  -6   2      452.66      424.85      9.86 o
  -2  -6   2      390.73      367.18      8.54 o
  -1  -6   2       73.27       81.45      3.89 o
   0  -6   2       23.37       23.34      3.15 o
   1  -6   2      223.67      217.12      7.88 o
   2  -6   2      490.66      494.53     10.20 o
   3  -6   2       14.79       18.99      2.66 o
   4  -6   2      360.98      341.37     10.22 o
   5  -6   2       43.66       45.16      4.25 o
   6  -6   2       60.54       49.87      5.78 o
   7  -6   2       27.69       27.48      4.46 o
   8  -6   2        0.89        1.39      1.93 o
   9  -6   2       12.90       19.16      3.84 o
  10  -6   2        2.74        3.54      5.14 o
  11  -6   2        4.45        6.53      5.04 o
 -12  -5   2        3.74        9.22      4.99 o
 -11  -5   2       11.66        7.69      4.94 o
 -10  -5   2        1.11        3.90      2.68 o
  -9  -5   2        8.21        9.95      2.52 o
  -8  -5   2        7.51        9.15      2.14 o
  -7  -5   2        1.49        4.43      1.95 o
  -6  -5   2       30.27       32.42      3.73 o
  -5  -5   2      113.15      104.68      5.17 o
  -4  -5   2       48.22       41.22      3.62 o
  -3  -5   2       19.71       21.02      2.58 o
  -2  -5   2      444.59      450.47      9.12 o
  -1  -5   2      765.31      848.66     13.47 o
   0  -5   2      146.61      157.83      4.36 o
   1  -5   2      269.34      262.21      4.95 o
   2  -5   2      378.18      427.16      8.94 o
   3  -5   2      139.60      157.18      5.44 o
   4  -5   2       57.53       53.93      4.96 o
   5  -5   2        3.02        7.85      1.98 o
   6  -5   2       19.04       14.29      3.28 o
   7  -5   2        1.69        2.73      1.98 o
   8  -5   2        6.87        8.45      2.78 o
   9  -5   2        1.63        2.50      2.21 o
  10  -5   2        5.65       10.95      2.89 o
  11  -5   2        0.64        6.10      3.62 o
 -12  -4   2        0.94        0.10      4.48 o
 -11  -4   2        5.12        9.47      4.38 o
 -10  -4   2        1.48        3.40      1.85 o
  -9  -4   2       14.26       10.27      2.27 o
  -8  -4   2       24.05       26.09      3.51 o
  -7  -4   2       27.67       34.71      4.05 o
  -6  -4   2       51.55       49.37      4.30 o
  -5  -4   2      121.99      119.13      5.07 o
  -4  -4   2      413.00      417.11      9.30 o
  -3  -4   2       94.16      109.89      4.29 o
  -2  -4   2      786.08      872.93     13.45 o
  -1  -4   2      237.22      269.21      7.23 o
   0  -4   2     1218.99     1292.22     21.64 o
   1  -4   2      102.92      104.68      3.35 o
   2  -4   2      532.90      564.11     10.07 o
   3  -4   2      186.32      181.13      5.49 o
   4  -4   2      276.92      265.97      7.24 o
   5  -4   2      112.96      116.01      5.17 o
   6  -4   2       42.57       44.19      3.98 o
   7  -4   2       37.16       45.23      5.57 o
   8  -4   2        2.55        5.01      2.31 o
   9  -4   2       21.83       14.28      4.23 o
  10  -4   2        1.24        7.27      5.73 o
  11  -4   2        1.05        6.27      3.40 o
  12  -4   2        2.02       11.61      6.11 o
 -12  -3   2        0.65       -4.23      4.23 o
 -11  -3   2       10.07        2.75      4.63 o
 -10  -3   2        7.62       12.49      3.20 o
  -9  -3   2       35.76       39.41      4.21 o
  -8  -3   2       20.33       16.77      3.20 o
  -7  -3   2      160.10      153.12      6.27 o
  -6  -3   2      528.21      472.80     10.85 o
  -5  -3   2      500.55      487.73     10.38 o
  -4  -3   2      645.98      676.19     11.89 o
  -3  -3   2      149.69      165.51      4.83 o
  -2  -3   2     1710.54     1744.86     23.93 o
  -1  -3   2      153.27      145.70      5.73 o
   0  -3   2      637.71      635.46     12.32 o
   1  -3   2      625.90      632.87      9.79 o
   2  -3   2      277.02      334.47      8.28 o
   3  -3   2     1246.70     1339.48     18.13 o
   4  -3   2      552.33      538.95     10.47 o
   5  -3   2      401.06      412.27     11.60 o
   6  -3   2        5.09        4.98      1.53 o
   7  -3   2      167.16      146.10      7.98 o
   8  -3   2       17.71       20.57      4.07 o
   9  -3   2       33.49       42.55      7.15 o
  10  -3   2        5.39        6.20      3.97 o
  11  -3   2       15.52       16.14      8.40 o
  12  -3   2        2.49        5.71      3.78 o
 -12  -2   2       13.40       14.00      6.31 o
 -11  -2   2       15.28       17.46      3.60 o
 -10  -2   2        3.85        4.02      3.12 o
  -9  -2   2      118.11      115.86      7.09 o
  -8  -2   2       53.23       51.99      4.60 o
  -7  -2   2      121.02      122.05      5.58 o
  -6  -2   2      718.47      662.40     13.07 o
  -5  -2   2      163.81      173.97      5.69 o
  -4  -2   2      905.72      925.88     14.14 o
  -3  -2   2     1194.85     1301.15     16.90 o
  -2  -2   2     1994.25     2311.37     25.92 o
  -1  -2   2      706.39      714.34     13.00 o
   0  -2   2       68.41       55.32      1.88 o
   1  -2   2       69.55       76.70      2.05 o
   2  -2   2     1006.32      931.00     11.78 o
   3  -2   2      136.38      158.43      5.34 o
   4  -2   2      489.98      507.35      8.37 o
   5  -2   2      148.49      147.93      3.97 o
   6  -2   2        1.28        3.95      1.63 o
   7  -2   2        1.06        3.65      2.90 o
   8  -2   2       88.56       73.64      8.74 o
   9  -2   2       36.09       44.65      8.33 o
  10  -2   2       19.18       23.35      5.27 o
  11  -2   2       11.29       11.92      3.95 o
  12  -2   2        0.34        4.87      7.15 o
 -12  -1   2       10.09        2.95      4.48 o
 -11  -1   2       10.78        7.42      4.08 o
 -10  -1   2        5.83        6.17      2.27 o
  -9  -1   2       52.81       54.47      5.73 o
  -8  -1   2      134.85      111.30      6.75 o
  -7  -1   2       51.09       50.00      4.86 o
  -6  -1   2        0.99        1.16      1.46 o
  -5  -1   2      880.37      895.56     16.60 o
  -4  -1   2     1691.99     1672.21     18.15 o
  -3  -1   2     6204.15     6736.71     78.45 o
  -2  -1   2     8122.21     8959.50     86.90 o
  -1  -1   2     1420.54     1252.40     12.65 o
   0  -1   2     4676.71     5510.33     44.49 o
   1  -1   2     1729.15     1827.25     18.05 o
   2  -1   2     1561.31     1852.69     18.55 o
   3  -1   2     1022.48     1030.24     12.25 o
   4  -1   2      238.27      249.93      5.13 o
   5  -1   2      479.78      423.16      8.09 o
   6  -1   2       97.62      105.54     11.85 o
   7  -1   2       33.73       35.84      4.34 o
   8  -1   2       13.37       15.54      3.12 o
   9  -1   2       87.70       80.44      9.93 o
  10  -1   2        3.70       10.50      3.30 o
  11  -1   2        1.95        6.85      4.53 o
  12  -1   2       10.37       10.66      5.78 o
 -12   0   2        0.60        0.99      1.74 o
 -11   0   2       17.43       27.21      4.92 o
 -10   0   2        0.66        2.50      2.08 o
  -9   0   2      180.26      162.20      8.33 o
  -8   0   2       45.81       50.04      5.24 o
  -7   0   2        2.30        0.79      1.71 o
  -6   0   2      852.27      866.47     13.87 o
  -5   0   2      166.46      176.28      5.05 o
  -4   0   2     3619.04     3410.60     64.61 o
  -3   0   2        2.23        1.30      1.00 o
  -2   0   2     2996.31     2927.50     34.42 o
  -1   0   2      346.22      301.27      5.38 o
   0   0   2      584.19      644.80      8.79 o
   1   0   2     2453.54     2428.64     29.21 o
   2   0   2    26481.46    27392.64    692.07 o
   3   0   2     1290.90     1294.22     18.53 o
   4   0   2      257.82      239.03      5.68 o
   5   0   2      218.30      225.90      5.97 o
   6   0   2      324.30      318.13      7.74 o
   7   0   2        1.08        5.01      2.02 o
   8   0   2       94.85       83.14      6.70 o
   9   0   2        3.98        2.76      2.74 o
  10   0   2       13.10       15.27      5.42 o
  11   0   2        7.51        8.30      5.83 o
  12   0   2       21.87       22.55      5.36 o
 -12   1   2       10.07       14.73      3.39 o
 -11   1   2       10.78       12.13      4.39 o
 -10   1   2        5.83        6.77      2.54 o
  -9   1   2       52.76       53.46      6.05 o
  -8   1   2      134.94      119.38      6.91 o
  -7   1   2       51.20       56.18      4.06 o
  -6   1   2        0.99        3.18      1.58 o
  -5   1   2      880.83      905.14     16.05 o
  -4   1   2     1691.27     1704.39     24.12 o
  -3   1   2     6206.45     6512.44     82.37 o
  -2   1   2     8123.13     8736.59     84.58 o
  -1   1   2     1419.95     1256.27     16.10 o
   0   1   2     4676.80     5679.11     76.11 o
   1   1   2     1732.07     1849.12     40.68 o
   2   1   2     1559.85     1853.27     43.61 o
   3   1   2     1021.14     1056.28     16.17 o
   4   1   2      238.82      264.17      7.09 o
   5   1   2      480.46      407.03      9.67 o
   6   1   2       97.81      107.41      4.73 o
   7   1   2       33.72       38.76      4.63 o
   8   1   2       13.37        8.77      2.70 o
   9   1   2       87.61       74.14      6.87 o
  10   1   2        3.70        7.44      3.42 o
  11   1   2        1.94        9.42      3.44 o
  12   1   2       10.37        4.30      4.51 o
 -13   2   2        0.65        1.22      3.82 o
 -12   2   2       13.40        6.24      3.36 o
 -11   2   2       15.30       12.10      3.10 o
 -10   2   2        3.85        7.03      2.42 o
  -9   2   2      118.11      112.72      8.17 o
  -8   2   2       53.29       46.64      6.28 o
  -7   2   2      121.03      116.36      5.98 o
  -6   2   2      718.39      686.86     14.76 o
  -5   2   2      163.66      156.65      6.13 o
  -4   2   2      906.69      936.89     12.60 o
  -3   2   2     1194.15     1299.02     19.45 o
  -2   2   2     1994.60     2338.44     25.21 o
  -1   2   2      706.63      703.58     10.20 o
   0   2   2       68.42       55.59      2.46 o
   1   2   2       69.70       75.20      3.66 o
   2   2   2     1005.97      891.87     16.67 o
   3   2   2      136.32      162.17      5.43 o
   4   2   2      490.32      503.82     11.23 o
   5   2   2      148.64      138.22      5.84 o
   6   2   2        1.26        3.67      1.65 o
   7   2   2        1.08        3.80      1.61 o
   8   2   2       88.51       84.02      6.96 o
   9   2   2       36.11       37.33      5.71 o
  10   2   2       19.17       20.23      5.26 o
  11   2   2       11.29       12.21      4.27 o
  12   2   2        0.34       10.89      3.76 o
 -13   3   2        4.52        7.29      3.97 o
 -12   3   2        0.65        6.76      2.79 o
 -11   3   2       10.09       11.93      2.89 o
 -10   3   2        7.61        5.17      2.27 o
  -9   3   2       35.78       38.86      6.14 o
  -8   3   2       20.22       17.52      3.16 o
  -7   3   2      160.25      163.70      7.34 o
  -6   3   2      528.34      466.02     12.27 o
  -5   3   2      500.36      488.19     11.84 o
  -4   3   2      646.03      680.54     10.49 o
  -3   3   2      149.99      175.97      4.97 o
  -2   3   2     1710.02     1740.60     20.40 o
  -1   3   2      152.87      140.96      3.74 o
   0   3   2      638.55      658.89     10.48 o
   1   3   2      625.47      641.19     10.97 o
   2   3   2      277.09      329.74      6.67 o
   3   3   2     1245.73     1314.96     17.40 o
   4   3   2      552.43      527.68     10.69 o
   5   3   2      400.47      434.79     11.35 o
   6   3   2        5.12        5.66      2.03 o
   7   3   2      167.09      150.60      7.05 o
   8   3   2       17.65       13.77      7.71 o
   9   3   2       33.54       41.46      7.96 o
  10   3   2        5.37        1.76      2.05 o
  11   3   2       15.52       15.79      3.76 o
  12   3   2        2.50        3.39      4.46 o
 -12   4   2        0.93        0.74      2.34 o
 -11   4   2        5.13        7.92      2.32 o
 -10   4   2        1.48        3.96      2.37 o
  -9   4   2       14.25       13.07      3.84 o
  -8   4   2       24.09       30.38      6.56 o
  -7   4   2       27.72       22.47      3.55 o
  -6   4   2       51.64       45.16      4.62 o
  -5   4   2      121.94      114.39      5.68 o
  -4   4   2      413.82      425.99     10.12 o
  -3   4   2       94.04      111.78      3.81 o
  -2   4   2      786.48      893.07     12.71 o
  -1   4   2      237.27      268.16      5.46 o
   0   4   2     1219.50     1302.40     18.39 o
   1   4   2      102.57       95.65      3.70 o
   2   4   2      532.34      588.16     11.29 o
   3   4   2      187.25      180.70      5.25 o
   4   4   2      277.15      270.21      9.56 o
   5   4   2      112.78      124.51      6.55 o
   6   4   2       42.68       40.08      4.34 o
   7   4   2       37.30       38.78      4.51 o
   8   4   2        2.56        6.58      2.03 o
   9   4   2       21.84       25.72      5.15 o
  10   4   2        1.24        5.35      2.14 o
  11   4   2        1.05       10.32      3.62 o
  12   4   2        2.01        3.26      3.97 o
 -12   5   2        3.75        2.19      2.36 o
 -11   5   2       11.64       12.96      4.10 o
 -10   5   2        1.11        9.22      2.84 o
  -9   5   2        8.22        6.16      2.91 o
  -8   5   2        7.49        6.06      2.11 o
  -7   5   2        1.50        4.36      1.88 o
  -6   5   2       30.26       25.69      3.64 o
  -5   5   2      113.13      112.04     10.30 o
  -4   5   2       48.16       42.57      3.00 o
  -3   5   2       19.66       24.10      2.26 o
  -2   5   2      445.63      426.31      8.04 o
  -1   5   2      765.50      856.44     16.27 o
   0   5   2      146.46      151.53      7.37 o
   1   5   2      269.54      254.40      9.70 o
   2   5   2      377.24      414.51      9.57 o
   3   5   2      139.64      151.54      5.19 o
   4   5   2       57.83       61.93      3.61 o
   5   5   2        3.00        3.78      1.79 o
   6   5   2       19.01       14.05      3.54 o
   7   5   2        1.68        4.71      2.21 o
   8   5   2        6.87        5.64      2.09 o
   9   5   2        1.63        2.91      2.44 o
  10   5   2        5.66       15.48      3.60 o
  11   5   2        0.64        6.67      2.46 o
 -11   6   2        3.80        5.75      4.33 o
 -10   6   2        9.20        9.78      4.02 o
  -9   6   2        3.66        8.41      2.70 o
  -8   6   2       42.88       37.65      9.73 o
  -7   6   2        0.39        4.61      2.47 o
  -6   6   2      123.53      121.45      6.76 o
  -5   6   2       98.12       93.25      5.77 o
  -4   6   2      134.12      118.80      5.66 o
  -3   6   2      452.41      413.60     12.47 o
  -2   6   2      391.38      381.32     13.07 o
  -1   6   2       73.20       81.92     10.46 o
   0   6   2       23.31       24.47      4.43 o
   1   6   2      223.63      207.66      9.38 o
   2   6   2      490.80      500.16     10.90 o
   3   6   2       14.73       15.76      2.18 o
   4   6   2      360.51      346.39     10.78 o
   5   6   2       43.80       36.03      4.36 o
   6   6   2       60.34       56.68      5.64 o
   7   6   2       27.75       22.52      3.95 o
   8   6   2        0.90        6.76      2.37 o
   9   6   2       12.90       24.85      6.31 o
  10   6   2        2.73        7.89      3.41 o
  11   6   2        4.44        4.33      3.97 o
 -11   7   2        4.50        9.06      4.38 o
 -10   7   2       15.15       18.84      6.16 o
  -9   7   2        3.27        3.16      2.70 o
  -8   7   2        2.80        3.08      2.65 o
  -7   7   2       67.29       68.74      9.57 o
  -6   7   2       67.64       62.98      7.99 o
  -5   7   2       50.54       37.32      6.18 o
  -4   7   2       83.56       78.24      5.45 o
  -3   7   2      138.76      140.52      9.47 o
  -2   7   2      176.64      172.63     10.28 o
  -1   7   2      553.28      558.43     14.42 o
   0   7   2      226.23      235.83     10.73 o
   1   7   2      395.73      360.91     36.36 o
   2   7   2      213.51      214.72      9.07 o
   3   7   2      132.05      125.10      6.93 o
   4   7   2      163.97      140.31      9.76 o
   5   7   2       81.60       88.29     17.41 o
   6   7   2       78.76       79.35      9.15 o
   7   7   2       14.31       12.98      4.09 o
   8   7   2       23.54       25.60      5.40 o
   9   7   2        2.26        0.35      2.57 o
  10   7   2        1.60       -0.05      3.72 o
 -10   8   2        6.08       13.39      5.19 o
  -9   8   2        1.66        5.16      3.13 o
  -8   8   2       14.55        9.67      4.91 o
  -7   8   2        1.38        1.63      2.66 o
  -6   8   2      126.61      117.59     10.85 o
  -5   8   2       32.47       31.04      7.59 o
  -4   8   2       32.36       37.45      6.52 o
  -3   8   2      488.02      435.75     16.69 o
  -2   8   2      357.48      333.54     11.53 o
  -1   8   2      294.05      271.04     18.42 o
   0   8   2      189.53      179.74      8.10 o
   1   8   2      282.33      227.86     11.48 o
   2   8   2      228.17      206.17      9.06 o
   3   8   2      145.45      137.87      8.92 o
   4   8   2      264.95      237.75     13.50 o
   5   8   2       40.28       38.23      6.77 o
   6   8   2       37.02       35.51      6.31 o
   7   8   2        3.64        4.57      2.59 o
   8   8   2       16.01       26.94      5.48 o
   9   8   2        5.02        8.34      3.09 o
  10   8   2        0.95       -3.26      3.26 o
 -10   9   2        1.34        2.29      4.99 o
  -9   9   2        1.34        4.89      8.27 o
  -8   9   2        0.93        8.20      3.15 o
  -7   9   2       64.24       70.98      9.52 o
  -6   9   2       66.24       65.01      8.58 o
  -5   9   2        3.90        6.14      3.72 o
  -4   9   2      237.86      215.26     26.88 o
  -3   9   2      116.93      115.89      7.46 o
  -2   9   2       14.28       18.28      3.46 o
  -1   9   2      204.96      207.86      9.30 o
   0   9   2       67.67       75.31      6.54 o
   1   9   2      181.03      155.07      9.55 o
   2   9   2       33.86       37.23      4.94 o
   3   9   2      161.84      139.90     12.10 o
   4   9   2       86.63       81.87     16.90 o
   5   9   2       65.57       60.91      8.69 o
   6   9   2        1.70        3.54      3.00 o
   7   9   2        4.99        4.84      3.01 o
   8   9   2        8.27       11.27      3.63 o
   9   9   2        0.08       -2.99      2.99 o
  -9  10   2       22.02       33.45      9.73 o
  -8  10   2       10.22       10.52      5.32 o
  -7  10   2        5.80        6.36      3.82 o
  -6  10   2        4.02        9.01      4.53 o
  -5  10   2      113.42      102.17     11.11 o
  -4  10   2        3.42        3.64      2.50 o
  -3  10   2      227.51      191.27     21.16 o
  -2  10   2       26.13       27.44      4.26 o
  -1  10   2      131.00      126.06      8.79 o
   0  10   2      145.20      126.90      8.16 o
   1  10   2       43.60       49.74      6.80 o
   2  10   2       41.60       37.43      5.07 o
   3  10   2        1.02        4.28      4.15 o
   4  10   2       84.01       77.94     10.51 o
   5  10   2       30.87       25.09      5.64 o
   6  10   2       21.73       17.96      4.48 o
   7  10   2        1.54        2.36      3.14 o
   8  10   2        2.23        2.49      3.64 o
  -7  11   2        4.18        3.42      3.58 o
  -6  11   2       20.16       21.49      5.85 o
  -5  11   2       31.46       32.25      7.06 o
  -4  11   2       15.68       16.07      4.63 o
  -3  11   2       11.22        9.77      3.54 o
  -2  11   2       30.19       35.19      4.81 o
  -1  11   2       28.02       31.96      4.31 o
   0  11   2       24.27       27.54      4.16 o
   1  11   2       17.81       18.98      2.90 o
   2  11   2       24.32       28.87      6.14 o
   3  11   2       10.46       14.80      6.47 o
   4  11   2       12.72       20.24      4.79 o
   5  11   2        7.22       12.61      5.19 o
   6  11   2       23.01       22.36      4.85 o
  -5  12   2        3.54        5.91      7.41 o
  -4  12   2       10.96        6.72      3.03 o
  -3  12   2        4.77        6.58      2.87 o
  -2  12   2       22.44       30.64      5.76 o
  -1  12   2        7.94       15.63      3.87 o
   0  12   2       20.87       26.36      7.71 o
   1  12   2        1.17        5.05      3.11 o
   2  12   2       28.56       39.09      6.56 o
   3  12   2        3.97       -0.11      2.51 o
   4  12   2        8.90        8.75      3.10 o
  -3  13   2       11.36       11.08      9.04 o
  -2  13   2       17.95       20.38      4.44 o
  -1  13   2       11.64       12.13      2.66 o
   0  13   2        2.84        8.13      2.87 o
   1  13   2       21.96       31.68     16.32 o
   2  13   2        5.00        6.31      7.71 o
  -4 -13   3        4.81       17.72      6.16 o
  -3 -13   3       10.49        5.55      4.18 o
  -2 -13   3       27.63       34.50      5.25 o
  -1 -13   3       10.76       17.73      3.80 o
   0 -13   3        7.44       14.65      4.43 o
   1 -13   3        8.36       16.34      4.63 o
   2 -13   3       21.34       56.21     13.75 o
  -5 -12   3        8.99       10.76      3.53 o
  -4 -12   3        2.94       -0.26      2.37 o
  -3 -12   3       12.95        7.30      5.04 o
  -2 -12   3       16.59       16.67      3.72 o
  -1 -12   3        3.73       10.92      5.27 o
   0 -12   3       10.39       17.62      3.27 o
   1 -12   3        6.75        9.63      4.78 o
   2 -12   3        1.40       12.96      5.65 o
   3 -12   3        4.19        5.31      4.16 o
   4 -12   3       12.82       19.24      5.12 o
   5 -12   3        3.43        5.91      6.47 o
  -7 -11   3       13.51       15.58      5.96 o
  -6 -11   3        6.23        4.90      4.63 o
  -5 -11   3       36.37       33.46      5.92 o
  -4 -11   3        5.79       10.27      2.67 o
  -3 -11   3       19.76       17.64      3.79 o
  -2 -11   3       31.47       33.97      4.91 o
  -1 -11   3        3.43        9.72      2.87 o
   0 -11   3       24.86       29.32      4.69 o
   1 -11   3        0.59        2.59      3.40 o
   2 -11   3       39.59       38.52      8.25 o
   3 -11   3       11.42       23.51      6.24 o
   4 -11   3        6.41       18.19      5.14 o
   5 -11   3       14.87       25.16      6.60 o
   6 -11   3        3.69       15.66      6.14 o
  -8 -10   3       14.09        8.20      5.30 o
  -7 -10   3        4.39        6.06      2.50 o
  -6 -10   3       43.51       41.13      6.67 o
  -5 -10   3       24.41       24.48      5.01 o
  -4 -10   3       19.01       17.78      6.02 o
  -3 -10   3       77.78       87.06      8.15 o
  -2 -10   3       94.60       93.67      8.36 o
  -1 -10   3        7.71        7.52      2.65 o
   0 -10   3        6.13       11.42      5.46 o
   1 -10   3       63.16       59.01      8.32 o
   2 -10   3      233.85      203.63     13.30 o
   3 -10   3        3.30       12.63      4.39 o
   4 -10   3      123.59      119.42     12.74 o
   5 -10   3        1.57        0.20      3.59 o
   6 -10   3        1.05        2.87      4.29 o
   7 -10   3        8.41        7.54      4.50 o
   8 -10   3        6.74       12.07      7.84 o
  -9  -9   3       36.40       47.46     11.41 o
  -8  -9   3        4.30       13.70      4.84 o
  -7  -9   3        4.41       13.27      3.25 o
  -6  -9   3       14.12       12.27      4.68 o
  -5  -9   3        2.19        5.51      2.87 o
  -4  -9   3       70.02       66.87      6.93 o
  -3  -9   3       13.35       13.61      3.19 o
  -2  -9   3       70.98       70.01      7.11 o
  -1  -9   3        1.69        4.89      2.27 o
   0  -9   3       11.68       11.94      3.22 o
   1  -9   3       15.12        9.39      5.19 o
   2  -9   3       15.44       20.39      3.75 o
   3  -9   3      159.66      164.72     12.69 o
   4  -9   3       31.92       33.20      6.73 o
   5  -9   3       17.09       26.82      6.39 o
   6  -9   3        2.21        7.96      6.01 o
   7  -9   3        2.71        2.37      6.01 o
   8  -9   3       11.22       29.67      6.49 o
   9  -9   3        0.36       -0.56      4.33 o
 -10  -8   3        5.68        0.51      4.12 o
  -9  -8   3        3.33       13.49      5.86 o
  -8  -8   3        1.41        0.77      2.46 o
  -7  -8   3       34.62       28.45      5.57 o
  -6  -8   3      136.27      140.07      8.93 o
  -5  -8   3      129.23      125.40      8.12 o
  -4  -8   3      459.18      435.93     14.16 o
  -3  -8   3       34.65       36.93      4.86 o
  -2  -8   3        1.57        4.76      2.13 o
  -1  -8   3      262.33      213.99      9.58 o
   0  -8   3       59.56       56.91      6.88 o
   1  -8   3      160.26      139.75      8.03 o
   2  -8   3      206.06      186.15     11.49 o
   3  -8   3       12.59       11.22      4.47 o
   4  -8   3       33.39       42.05      7.34 o
   5  -8   3        6.94       11.99      4.52 o
   6  -8   3        2.09        5.15      4.33 o
   7  -8   3        2.62        1.39      3.31 o
   8  -8   3        4.34        5.16      4.09 o
   9  -8   3        1.89        3.80      3.25 o
  10  -8   3        2.47        5.70      5.96 o
 -11  -7   3        2.93       -1.83      4.38 o
 -10  -7   3        6.50       12.37      4.63 o
  -9  -7   3       14.17       21.72      6.06 o
  -8  -7   3       32.24       32.78     10.46 o
  -7  -7   3        6.73        9.79      4.10 o
  -6  -7   3       12.16       18.60      3.46 o
  -5  -7   3      364.63      326.40     11.77 o
  -4  -7   3      691.86      675.56     17.38 o
  -3  -7   3      442.85      417.90     12.93 o
  -2  -7   3      154.23      152.29      7.55 o
  -1  -7   3        5.88        3.90      2.14 o
   0  -7   3      124.54      128.74      8.15 o
   1  -7   3       28.20       33.51      3.95 o
   2  -7   3      207.80      200.20      7.53 o
   3  -7   3      309.94      254.48      9.82 o
   4  -7   3       14.81       14.06      4.45 o
   5  -7   3      165.90      153.52     11.64 o
   6  -7   3        4.36        7.77      5.86 o
   7  -7   3        2.25        4.88      4.61 o
   8  -7   3       14.63       19.98      7.00 o
   9  -7   3        1.70       -0.47      2.73 o
  10  -7   3        5.15        3.99      3.48 o
 -12  -6   3        6.59       10.47      4.76 o
 -11  -6   3        0.45        4.77      2.97 o
 -10  -6   3       25.67       23.61      4.99 o
  -9  -6   3       32.70       32.47      4.71 o
  -8  -6   3       51.18       59.70      6.35 o
  -7  -6   3       14.30       13.58      2.47 o
  -6  -6   3       90.73       93.29      5.91 o
  -5  -6   3       63.25       58.18      4.66 o
  -4  -6   3      172.95      157.42      6.15 o
  -3  -6   3       77.01       74.71      4.50 o
  -2  -6   3        4.54        7.00      1.93 o
  -1  -6   3      152.23      159.76      5.75 o
   0  -6   3       20.87       21.75      2.59 o
   1  -6   3      257.71      239.09      6.20 o
   2  -6   3      197.34      178.59      5.42 o
   3  -6   3       93.80       85.61      4.53 o
   4  -6   3       75.51       74.53      4.60 o
   5  -6   3       46.02       40.53      5.20 o
   6  -6   3       15.34       15.87      3.63 o
   7  -6   3       35.32       46.78      6.06 o
   8  -6   3       10.86       11.40      3.13 o
   9  -6   3       10.07        6.18      3.98 o
  10  -6   3        5.86        8.69      2.67 o
  11  -6   3        1.27        5.55      5.24 o
 -12  -5   3        1.59       10.54      5.91 o
 -11  -5   3        8.31        6.60      3.49 o
 -10  -5   3       10.46        7.48      2.44 o
  -9  -5   3        6.30        4.71      4.99 o
  -8  -5   3        4.24        3.63      1.58 o
  -7  -5   3       15.63       11.63      2.28 o
  -6  -5   3       52.39       43.45      4.10 o
  -5  -5   3        4.27        5.06      1.88 o
  -4  -5   3      107.42      115.21      5.01 o
  -3  -5   3      178.13      162.30      5.70 o
  -2  -5   3       41.30       41.82      3.35 o
  -1  -5   3       49.84       49.67      3.62 o
   0  -5   3     1833.37     2111.71     35.81 o
   1  -5   3       77.27       70.50      2.78 o
   2  -5   3       63.30       54.69      3.14 o
   3  -5   3        9.98        9.81      1.86 o
   4  -5   3      164.80      158.00      5.79 o
   5  -5   3        9.00        9.61      2.78 o
   6  -5   3       26.78       22.84      3.82 o
   7  -5   3       20.01       24.36      4.37 o
   8  -5   3       14.17       13.21      3.28 o
   9  -5   3        0.97        3.08      2.23 o
  10  -5   3        9.60        4.77      4.12 o
  11  -5   3        0.18        3.06      3.28 o
 -12  -4   3        0.54        6.42      4.74 o
 -11  -4   3        1.31       -0.81      3.97 o
 -10  -4   3        4.38        4.63      4.80 o
  -9  -4   3       23.26       28.08      4.47 o
  -8  -4   3       80.61       79.26      5.63 o
  -7  -4   3       77.73       82.27      5.43 o
  -6  -4   3        7.68        6.70      2.02 o
  -5  -4   3      253.17      231.50      7.13 o
  -4  -4   3       43.03       49.59      3.63 o
  -3  -4   3     1629.16     1674.92     23.19 o
  -2  -4   3      896.81     1042.21     15.46 o
  -1  -4   3      564.61      618.03     10.69 o
   0  -4   3     3439.63     3672.66     40.54 o
   1  -4   3      791.15      810.40     11.34 o
   2  -4   3       15.80       18.04      1.97 o
   3  -4   3      367.28      385.05      8.42 o
   4  -4   3       99.91       93.12      4.32 o
   5  -4   3       42.03       44.83      3.66 o
   6  -4   3       79.87       83.53      6.87 o
   7  -4   3       13.20       11.78      2.89 o
   8  -4   3        3.35        3.82      2.92 o
   9  -4   3       16.23       21.35      4.92 o
  10  -4   3        0.87        3.08      4.30 o
  11  -4   3        5.52       10.15      4.30 o
 -12  -3   3        0.97        3.51      5.60 o
 -11  -3   3        0.95        1.24      3.08 o
 -10  -3   3        2.23        2.95      2.31 o
  -9  -3   3       94.07       79.99      5.88 o
  -8  -3   3       56.82       58.10      5.95 o
  -7  -3   3      170.82      155.70      6.29 o
  -6  -3   3       42.82       41.43      4.64 o
  -5  -3   3      205.20      168.38      5.73 o
  -4  -3   3       41.06       56.07      3.40 o
  -3  -3   3       31.19       28.70      2.49 o
  -2  -3   3      955.28      970.38     13.95 o
  -1  -3   3      842.44      965.61     23.02 o
   0  -3   3      623.26      704.30     10.82 o
   1  -3   3      302.28      296.36      5.50 o
   2  -3   3        6.09        4.81      1.03 o
   3  -3   3      583.56      587.10      8.81 o
   4  -3   3       74.30       69.67      2.90 o
   5  -3   3      399.28      366.20      8.93 o
   6  -3   3       77.94       67.43      6.20 o
   7  -3   3       13.43       16.41      3.45 o
   8  -3   3       47.17       54.49      8.03 o
   9  -3   3        6.71        1.23      2.29 o
  10  -3   3       18.91       18.96      4.75 o
  11  -3   3        3.82        4.94      3.64 o
  12  -3   3        2.65        7.94      5.50 o
 -12  -2   3        6.45        4.89      4.89 o
 -11  -2   3        8.92       15.48      3.88 o
 -10  -2   3       38.00       40.97      8.13 o
  -9  -2   3       56.09       53.43      5.67 o
  -8  -2   3        3.85        6.80      2.87 o
  -7  -2   3        6.57        9.73      2.22 o
  -6  -2   3      458.17      396.66     11.12 o
  -5  -2   3      717.83      711.51     12.62 o
  -4  -2   3      792.66      741.22     11.97 o
  -3  -2   3     2008.09     2067.65     24.46 o
  -2  -2   3     1670.53     1890.24     25.91 o
  -1  -2   3     2576.61     2788.88     33.00 o
   0  -2   3      873.51      975.09     11.24 o
   1  -2   3     3729.89     4438.19     41.15 o
   2  -2   3      740.43      789.52      9.81 o
   3  -2   3     1831.66     1934.55     22.42 o
   4  -2   3      114.61      137.51      3.83 o
   5  -2   3      610.38      626.09      9.97 o
   6  -2   3      112.51      116.07      9.67 o
   7  -2   3      124.63      112.62      9.50 o
   8  -2   3       12.37       11.87      3.79 o
   9  -2   3        9.28       12.74      5.17 o
  10  -2   3       29.70       21.95      5.37 o
  11  -2   3        6.57        9.72      4.96 o
  12  -2   3        5.91       12.23      4.74 o
 -12  -1   3        3.21        5.77      5.19 o
 -11  -1   3        3.71        4.12      2.97 o
 -10  -1   3       25.41       23.65      4.24 o
  -9  -1   3       73.75       74.72      6.62 o
  -8  -1   3       45.36       47.96      5.16 o
  -7  -1   3      213.84      177.60      7.64 o
  -6  -1   3     1969.47     1917.54     21.96 o
  -5  -1   3     1085.11     1146.93     14.29 o
  -4  -1   3      160.65      196.98      5.23 o
  -3  -1   3      256.77      286.74      6.48 o
  -2  -1   3     1417.37     1460.31     15.34 o
  -1  -1   3     3425.96     3978.16     36.08 o
   0  -1   3      307.17      279.30      4.39 o
   1  -1   3     5626.18     6316.29     56.24 o
   2  -1   3     5789.29     6034.42     72.69 o
   3  -1   3     1269.04     1304.34     27.21 o
   4  -1   3      581.19      596.96     12.63 o
   5  -1   3      143.47      120.04      7.05 o
   6  -1   3      346.54      320.73      9.79 o
   7  -1   3       44.71       49.94      4.82 o
   8  -1   3       97.21       99.44     10.48 o
   9  -1   3       31.83       33.83      6.73 o
  10  -1   3        0.81        0.19      2.77 o
  11  -1   3        4.14        8.16      4.52 o
  12  -1   3       15.52       15.03      5.60 o
 -12   0   3        2.08        5.65      2.91 o
 -11   0   3        5.39        7.98      2.46 o
 -10   0   3       38.45       30.41      4.46 o
  -9   0   3        2.84        6.96      2.34 o
  -8   0   3       29.94       34.24      4.49 o
  -7   0   3      820.16      762.69     65.26 o
  -6   0   3       17.26       14.90      2.20 o
  -5   0   3       24.94       32.45      2.76 o
  -4   0   3      789.72      754.81     11.45 o
  -3   0   3     2796.52     2608.04     48.56 o
  -2   0   3      273.82      262.97      4.85 o
  -1   0   3     4240.85     4363.86     43.81 o
   0   0   3       78.77       45.90      1.76 o
   1   0   3      278.31      311.22      5.24 o
   2   0   3      559.65      690.58     10.99 o
   3   0   3      631.37      679.57     10.40 o
   4   0   3      490.42      520.52      9.32 o
   5   0   3     3663.99     3506.18     39.81 o
   6   0   3      123.46      124.67      8.65 o
   7   0   3      141.01      136.14      7.06 o
   8   0   3       46.18       46.49      7.20 o
   9   0   3        2.45        2.80      2.82 o
  10   0   3       39.89       34.36      7.33 o
  11   0   3        0.68        1.71      3.95 o
  12   0   3        0.12        3.58      3.22 o
 -13   1   3        1.75        6.28      4.18 o
 -12   1   3        3.21        5.68      4.05 o
 -11   1   3        3.72        6.96      3.50 o
 -10   1   3       25.43       26.61      4.27 o
  -9   1   3       73.80       74.12     10.09 o
  -8   1   3       45.40       47.16      5.25 o
  -7   1   3      213.63      181.01      9.73 o
  -6   1   3     1970.91     1950.34     53.79 o
  -5   1   3     1085.60     1130.98     19.13 o
  -4   1   3      160.18      192.19      5.44 o
  -3   1   3      256.41      275.51      6.36 o
  -2   1   3     1416.20     1495.69     20.09 o
  -1   1   3     3421.50     3901.02     51.12 o
   0   1   3      305.80      276.53      6.64 o
   1   1   3     5630.10     6316.88     88.04 o
   2   1   3     5791.40     6052.12     70.94 o
   3   1   3     1269.97     1316.38     19.53 o
   4   1   3      580.92      579.33     10.76 o
   5   1   3      143.41      116.91      4.64 o
   6   1   3      346.00      317.35      9.47 o
   7   1   3       44.64       45.91      4.94 o
   8   1   3       97.16       98.64      6.89 o
   9   1   3       31.78       39.36     18.89 o
  10   1   3        0.80        3.85      3.69 o
  11   1   3        4.15        6.88      3.06 o
  12   1   3       15.52       23.73      6.38 o
 -13   2   3        2.14        9.04      3.47 o
 -12   2   3        6.45       11.98      2.95 o
 -11   2   3        8.90        9.43      2.96 o
 -10   2   3       37.95       36.60      5.16 o
  -9   2   3       56.09       51.06      5.78 o
  -8   2   3        3.85        2.37      4.91 o
  -7   2   3        6.58        5.32      2.09 o
  -6   2   3      458.36      416.92     12.24 o
  -5   2   3      718.28      721.54     13.48 o
  -4   2   3      792.56      725.81     12.27 o
  -3   2   3     2007.83     2078.92     27.14 o
  -2   2   3     1670.37     1886.10     21.81 o
  -1   2   3     2576.68     2853.74     60.56 o
   0   2   3      873.31      977.27     17.18 o
   1   2   3     3730.57     4423.25     51.67 o
   2   2   3      741.01      755.45     13.47 o
   3   2   3     1831.45     1897.04     27.21 o
   4   2   3      114.81      137.88      7.28 o
   5   2   3      610.84      637.50     13.88 o
   6   2   3      112.57      105.69      5.71 o
   7   2   3      124.57      118.74      7.20 o
   8   2   3       12.37       12.73      2.79 o
   9   2   3        9.31       15.50      2.96 o
  10   2   3       29.71       34.77      7.03 o
  11   2   3        6.58       12.35      4.40 o
  12   2   3        5.91       15.13      4.34 o
 -13   3   3        1.83       -3.62      3.62 o
 -12   3   3        0.98        3.13      3.94 o
 -11   3   3        0.94        2.95      2.12 o
 -10   3   3        2.22        3.90      2.57 o
  -9   3   3       94.15       87.08     16.45 o
  -8   3   3       56.75       59.43      5.51 o
  -7   3   3      170.58      157.15      7.24 o
  -6   3   3       42.90       40.35      4.35 o
  -5   3   3      205.26      170.58      5.36 o
  -4   3   3       41.35       50.87      2.67 o
  -3   3   3       31.33       24.94      2.12 o
  -2   3   3      956.91      951.69     13.38 o
  -1   3   3      842.21     1012.59     15.82 o
   0   3   3      623.52      705.95     10.28 o
   1   3   3      302.28      294.97      7.14 o
   2   3   3        6.04        4.14      1.41 o
   3   3   3      583.56      570.60     12.44 o
   4   3   3       74.37       77.02      4.77 o
   5   3   3      399.27      367.73     10.63 o
   6   3   3       78.11       73.58      5.57 o
   7   3   3       13.34       12.91      2.68 o
   8   3   3       47.16       51.49      5.86 o
   9   3   3        6.70        7.48      2.53 o
  10   3   3       18.88       31.23      6.66 o
  11   3   3        3.81       -2.64      3.16 o
  12   3   3        2.65       11.86      6.16 o
 -12   4   3        0.54        6.43      2.85 o
 -11   4   3        1.30        2.50      2.59 o
 -10   4   3        4.38        1.16      6.16 o
  -9   4   3       23.23       22.81      4.75 o
  -8   4   3       80.59       92.54      6.46 o
  -7   4   3       77.89       79.11      7.65 o
  -6   4   3        7.74        7.47      2.98 o
  -5   4   3      253.08      237.10     10.61 o
  -4   4   3       42.93       50.42      2.84 o
  -3   4   3     1627.94     1668.44     25.17 o
  -2   4   3      895.04     1019.04     14.51 o
  -1   4   3      564.55      633.58     10.11 o
   0   4   3     3440.65     3630.35     38.92 o
   1   4   3      792.69      816.42     14.25 o
   2   4   3       15.68       14.05      2.08 o
   3   4   3      366.25      385.97      8.42 o
   4   4   3      100.04      103.66      4.25 o
   5   4   3       42.07       44.52      6.46 o
   6   4   3       80.04       75.35      5.95 o
   7   4   3       13.20       15.17      2.85 o
   8   4   3        3.37        5.66      2.61 o
   9   4   3       16.25       27.23      4.14 o
  10   4   3        0.87        3.18      2.86 o
  11   4   3        5.53        4.53      7.79 o
 -12   5   3        1.59        8.22      4.51 o
 -11   5   3        8.30       11.11      7.97 o
 -10   5   3       10.48       18.15      4.41 o
  -9   5   3        6.31        4.22      2.57 o
  -8   5   3        4.27        4.99      2.01 o
  -7   5   3       15.56       18.68      3.21 o
  -6   5   3       52.34       49.49      4.92 o
  -5   5   3        4.31        7.84      2.17 o
  -4   5   3      107.36      120.56      5.80 o
  -3   5   3      177.75      175.78      5.80 o
  -2   5   3       41.39       40.70      3.07 o
  -1   5   3       50.15       54.99      4.47 o
   0   5   3     1832.95     2120.06     34.51 o
   1   5   3       77.58       77.05      5.52 o
   2   5   3       63.33       53.74      3.52 o
   3   5   3       10.06        8.63      1.64 o
   4   5   3      164.96      164.31      5.65 o
   5   5   3        9.04        9.90      2.48 o
   6   5   3       26.82       30.12      4.10 o
   7   5   3       19.98       19.32      3.40 o
   8   5   3       14.19       20.64      3.48 o
   9   5   3        0.96        6.09      8.48 o
  10   5   3        9.60       10.83      3.06 o
  11   5   3        0.19        0.30      3.00 o
 -11   6   3        0.44       21.89      5.70 o
 -10   6   3       25.64       24.03      6.62 o
  -9   6   3       32.74       32.14      5.56 o
  -8   6   3       51.19       52.91     12.12 o
  -7   6   3       14.35       19.59      4.29 o
  -6   6   3       90.69       79.94      8.25 o
  -5   6   3       63.47       58.27      6.93 o
  -4   6   3      172.91      173.75      9.42 o
  -3   6   3       77.00       69.24      4.86 o
  -2   6   3        4.53        6.33      1.93 o
  -1   6   3      152.17      155.93      6.72 o
   0   6   3       20.93       18.82      3.06 o
   1   6   3      257.18      233.75     10.15 o
   2   6   3      197.75      186.50      6.52 o
   3   6   3       93.83      100.69      6.98 o
   4   6   3       75.69       69.87      5.45 o
   5   6   3       46.06       39.10      4.65 o
   6   6   3       15.37       11.76      2.95 o
   7   6   3       35.24       36.45      4.75 o
   8   6   3       10.83       11.16      2.46 o
   9   6   3       10.09       12.42      4.48 o
  10   6   3        5.85        7.94      4.33 o
 -11   7   3        2.94       13.95      4.43 o
 -10   7   3        6.53        5.35      4.18 o
  -9   7   3       14.17       15.78      3.45 o
  -8   7   3       32.35       34.02      5.94 o
  -7   7   3        6.71        6.29      3.28 o
  -6   7   3       12.11       14.02      4.07 o
  -5   7   3      364.51      320.96     14.65 o
  -4   7   3      691.99      678.58     16.16 o
  -3   7   3      442.58      420.20     12.28 o
  -2   7   3      154.22      151.36      7.12 o
  -1   7   3        5.88        7.47      2.30 o
   0   7   3      124.66      120.72      6.38 o
   1   7   3       28.29       25.29      4.32 o
   2   7   3      207.63      197.07     13.44 o
   3   7   3      309.95      279.40     10.04 o
   4   7   3       14.78       15.48      5.83 o
   5   7   3      165.98      157.08     10.51 o
   6   7   3        4.34        6.49      3.23 o
   7   7   3        2.25        6.74      3.16 o
   8   7   3       14.66       20.37      4.36 o
   9   7   3        1.72       13.39      5.04 o
  10   7   3        5.15       12.78      4.68 o
 -10   8   3        5.69        3.36      4.33 o
  -9   8   3        3.31        3.50      3.02 o
  -8   8   3        1.42        4.63      2.63 o
  -7   8   3       34.60       31.11      5.67 o
  -6   8   3      136.15      127.99     11.49 o
  -5   8   3      129.20      120.66     10.80 o
  -4   8   3      459.49      426.13     17.59 o
  -3   8   3       34.69       39.94      4.76 o
  -2   8   3        1.55        7.78      2.34 o
  -1   8   3      262.25      227.20     15.92 o
   0   8   3       59.42       62.47      5.67 o
   1   8   3      160.39      142.76      8.70 o
   2   8   3      205.81      181.91     10.03 o
   3   8   3       12.54       14.60      2.95 o
   4   8   3       33.46       40.29      6.53 o
   5   8   3        6.96       13.34      4.33 o
   6   8   3        2.10        5.61      3.03 o
   7   8   3        2.59       10.49      3.42 o
   8   8   3        4.34        8.50      3.23 o
   9   8   3        1.89       -2.16      8.17 o
  10   8   3        2.46        4.28      4.38 o
 -10   9   3        2.27        1.37      4.89 o
  -9   9   3       36.44       23.77      5.28 o
  -8   9   3        4.31        9.27      4.91 o
  -7   9   3        4.42        8.63      3.88 o
  -6   9   3       14.15       14.34      4.15 o
  -5   9   3        2.18        5.32      3.47 o
  -4   9   3       69.98       81.04     11.10 o
  -3   9   3       13.41       15.12      2.93 o
  -2   9   3       71.00       82.59      6.94 o
  -1   9   3        1.71        2.98      1.79 o
   0   9   3       11.69       13.40      2.97 o
   1   9   3       15.12       13.94      2.81 o
   2   9   3       15.49       22.35      3.64 o
   3   9   3      159.35      150.89     12.57 o
   4   9   3       31.94       34.28      6.39 o
   5   9   3       17.01       28.61      5.93 o
   6   9   3        2.20        5.86      4.99 o
   7   9   3        2.73       15.18      4.28 o
   8   9   3       11.23       15.29      4.27 o
   9   9   3        0.36        7.64      3.20 o
  -9  10   3        0.83       -4.79      4.79 o
  -8  10   3       14.11       10.24      6.72 o
  -7  10   3        4.38        3.44      3.64 o
  -6  10   3       43.46       43.96      7.58 o
  -5  10   3       24.45       19.79      5.24 o
  -4  10   3       19.07       17.69      6.01 o
  -3  10   3       77.77       65.17      8.36 o
  -2  10   3       94.69       92.01      9.77 o
  -1  10   3        7.69        9.23      4.96 o
   0  10   3        6.12       12.92      3.81 o
   1  10   3       63.31       59.97      6.33 o
   2  10   3      234.21      194.91      9.60 o
   3  10   3        3.34        5.38      2.50 o
   4  10   3      123.69      122.05     12.41 o
   5  10   3        1.55        1.76      2.79 o
   6  10   3        1.04        0.62      3.41 o
   7  10   3        8.41       21.71      4.80 o
   8  10   3        6.73       14.16      6.82 o
  -7  11   3       13.52       13.66      4.57 o
  -6  11   3        6.24        6.75      7.08 o
  -5  11   3       36.41       43.94      7.96 o
  -4  11   3        5.80       10.72      7.13 o
  -3  11   3       19.73       14.83      3.73 o
  -2  11   3       31.43       33.81      9.95 o
  -1  11   3        3.43        6.49      2.42 o
   0  11   3       24.88       29.55      4.07 o
   1  11   3        0.59        0.70      1.78 o
   2  11   3       39.58       37.37      7.18 o
   3  11   3       11.41       11.54      4.40 o
   4  11   3        6.41       10.79      4.99 o
   5  11   3       14.86       10.57      4.43 o
   6  11   3        3.66       14.61      4.12 o
  -5  12   3        8.95       10.30      3.37 o
  -4  12   3        2.93        4.79      2.75 o
  -3  12   3       12.93       19.59      4.38 o
  -2  12   3       16.61       18.05      3.83 o
  -1  12   3        3.72       11.63      4.04 o
   0  12   3       10.37       14.86      6.57 o
   1  12   3        6.74       11.20      3.24 o
   2  12   3        1.40        2.37      2.45 o
   3  12   3        4.18        9.72      3.72 o
   4  12   3       12.82       17.37      4.63 o
  -3  13   3       10.50       18.74      8.10 o
  -2  13   3       27.61       43.70      6.81 o
  -1  13   3       10.82       16.15      3.27 o
   0  13   3        7.44        8.85      9.73 o
   1  13   3        8.33       15.23      4.35 o
   2  13   3       21.36       35.03      7.69 o
  -3 -13   4        2.33        8.66      5.24 o
  -2 -13   4        7.73        9.93      5.60 o
  -1 -13   4       31.29       50.17      8.40 o
   0 -13   4       21.55       46.39     10.29 o
   1 -13   4       13.65       18.84      7.74 o
   2 -13   4        3.31       13.09      6.92 o
  -6 -12   4        1.44        8.30      6.21 o
  -5 -12   4        8.45        8.80      3.36 o
  -4 -12   4        1.03        3.52      5.58 o
  -3 -12   4        7.38        9.90      3.80 o
  -2 -12   4       11.33       12.52      2.74 o
  -1 -12   4        5.64       12.49      3.31 o
   0 -12   4        5.70        7.71      2.97 o
   1 -12   4       16.56       34.40      7.09 o
   2 -12   4        7.56       13.32      5.17 o
   3 -12   4        7.54        9.32      4.41 o
   4 -12   4        0.40        8.90      3.94 o
  -7 -11   4        5.83       12.18      3.60 o
  -6 -11   4        1.78       14.71      3.71 o
  -5 -11   4        7.90       20.80      4.34 o
  -4 -11   4       20.99       25.67      5.09 o
  -3 -11   4        8.91       14.08      3.62 o
  -2 -11   4       17.79       19.18      3.47 o
  -1 -11   4       49.29       55.30      6.71 o
   0 -11   4       27.67       27.85      6.08 o
   1 -11   4        3.83       11.31      3.07 o
   2 -11   4       69.27       64.83      9.83 o
   3 -11   4        0.83       -1.73      5.19 o
   4 -11   4       39.40       55.40      9.24 o
   5 -11   4        2.53       14.70      5.26 o
   6 -11   4        0.02        3.98      3.73 o
  -8 -10   4        2.83        8.91      4.89 o
  -7 -10   4       44.23       61.66     15.15 o
  -6 -10   4       38.38       38.60      6.46 o
  -5 -10   4       30.63       38.64      7.59 o
  -4 -10   4       71.91       67.47      7.05 o
  -3 -10   4       18.28       18.98      3.88 o
  -2 -10   4       31.22       26.47      6.42 o
  -1 -10   4      317.77      269.80     12.01 o
   0 -10   4       25.73       24.07      4.68 o
   1 -10   4      295.60      274.90     12.53 o
   2 -10   4       15.29       16.43      4.82 o
   3 -10   4       27.04       29.04     11.38 o
   4 -10   4       37.55       46.37      8.58 o
   5 -10   4       51.02       55.99      9.05 o
   6 -10   4       20.61       32.31      7.34 o
   7 -10   4        5.67        8.93      4.84 o
 -10  -9   4        3.52       19.91      6.52 o
  -9  -9   4        0.02       14.97      6.06 o
  -8  -9   4        0.05        5.87      2.82 o
  -7  -9   4       54.06       57.77      7.45 o
  -6  -9   4       11.79        8.53      3.24 o
  -5  -9   4       89.40       95.19     13.85 o
  -4  -9   4        3.50        7.25      2.68 o
  -3  -9   4       60.83       54.28      6.22 o
  -2  -9   4        6.91        6.69      2.73 o
  -1  -9   4       60.73       61.22      6.72 o
   0  -9   4       20.45       19.71      3.86 o
   1  -9   4       10.02       14.33      3.54 o
   2  -9   4        1.62       -1.55      3.02 o
   3  -9   4       57.27       73.98     19.99 o
   4  -9   4       38.76       48.74      8.06 o
   5  -9   4       72.96       61.21      9.18 o
   6  -9   4       42.08       35.73      7.31 o
   7  -9   4       35.35       41.25      7.61 o
   8  -9   4        2.72        8.15      4.54 o
 -11  -8   4        1.08       11.00      4.99 o
 -10  -8   4        9.32       14.51      5.45 o
  -9  -8   4        7.08       19.45      4.03 o
  -8  -8   4       27.05       35.64      5.75 o
  -7  -8   4       68.28       96.30     10.51 o
  -6  -8   4       23.19       29.38      5.41 o
  -5  -8   4       12.01       21.35      3.62 o
  -4  -8   4      214.36      187.82      8.98 o
  -3  -8   4       34.68       27.07      4.10 o
  -2  -8   4       54.82       52.45      6.41 o
  -1  -8   4      126.01      123.73      7.54 o
   0  -8   4       10.18       11.57      2.97 o
   1  -8   4       20.24       18.26      5.84 o
   2  -8   4       84.82       91.95      8.74 o
   3  -8   4      200.63      189.19     12.12 o
   4  -8   4      167.01      158.57     12.30 o
   5  -8   4       63.13       69.10      9.50 o
   6  -8   4       47.33       44.26      7.82 o
   7  -8   4        4.43        5.99      3.63 o
   8  -8   4        5.67        8.69      4.29 o
   9  -8   4        5.40       10.66      4.28 o
 -10  -7   4        4.82        6.52      4.84 o
  -9  -7   4        3.63       11.34      3.19 o
  -8  -7   4       35.60       36.13      6.27 o
  -7  -7   4      252.00      237.10     13.03 o
  -6  -7   4       75.78       82.63      8.14 o
  -5  -7   4      250.93      217.90      9.54 o
  -4  -7   4       27.84       25.68      4.10 o
  -3  -7   4       63.04       58.62      5.91 o
  -2  -7   4      197.73      181.13      9.03 o
  -1  -7   4       85.93       89.80      6.79 o
   0  -7   4      257.89      250.93     10.12 o
   1  -7   4      455.03      426.42     16.85 o
   2  -7   4      668.15      644.19     14.22 o
   3  -7   4      432.03      404.23     17.15 o
   4  -7   4      168.59      175.55     16.19 o
   5  -7   4      181.00      177.65     15.33 o
   6  -7   4       28.17       24.20      5.89 o
   7  -7   4       94.45       99.65     11.43 o
   8  -7   4        8.22       11.14      4.06 o
   9  -7   4        2.64       10.04      4.61 o
  10  -7   4       19.06       28.11      8.96 o
 -12  -6   4        1.48       10.69      3.98 o
 -11  -6   4        5.72        7.12      5.27 o
 -10  -6   4       10.98       16.14      3.36 o
  -9  -6   4        2.03        3.43      1.98 o
  -8  -6   4       48.76       51.68      7.09 o
  -7  -6   4      114.69      103.69      7.59 o
  -6  -6   4       19.61       19.90      4.42 o
  -5  -6   4       58.23       55.60      5.11 o
  -4  -6   4      139.78      116.39      5.27 o
  -3  -6   4       15.47       15.42      2.68 o
  -2  -6   4       15.02       20.80      2.97 o
  -1  -6   4       20.98       20.82      2.93 o
   0  -6   4       16.67       13.30      2.32 o
   1  -6   4      117.48      116.61      5.29 o
   2  -6   4        3.69        4.19      1.46 o
   3  -6   4       99.57       95.82      4.75 o
   4  -6   4      158.06      150.77      7.71 o
   5  -6   4       27.43       38.06      5.23 o
   6  -6   4        7.93        6.21      2.57 o
   7  -6   4       18.35       21.35      4.19 o
   8  -6   4        5.31        6.76      2.70 o
   9  -6   4       13.17       16.79      3.78 o
  10  -6   4        7.63       19.75      5.98 o
 -12  -5   4        0.73        4.49      2.91 o
 -11  -5   4        1.62        3.91      5.27 o
 -10  -5   4       36.90       35.58      4.85 o
  -9  -5   4       47.44       60.98      6.35 o
  -8  -5   4       13.22       15.52      3.24 o
  -7  -5   4        5.76        7.59      2.21 o
  -6  -5   4        1.47        2.21      1.56 o
  -5  -5   4       80.94       79.43      4.97 o
  -4  -5   4        5.78       10.70      2.25 o
  -3  -5   4      542.88      555.03     12.84 o
  -2  -5   4      317.27      338.94     11.27 o
  -1  -5   4      723.73      707.83     19.91 o
   0  -5   4      491.96      520.61     10.45 o
   1  -5   4      179.08      210.55      5.50 o
   2  -5   4      174.75      188.72      7.57 o
   3  -5   4      220.00      231.61      8.17 o
   4  -5   4       18.36       17.86      3.26 o
   5  -5   4       31.90       30.53      4.45 o
   6  -5   4        4.13        3.57      2.19 o
   7  -5   4       25.68       25.49      4.89 o
   8  -5   4        3.30        7.66      2.83 o
   9  -5   4        1.95        7.73      2.48 o
  10  -5   4        0.40        5.50      5.27 o
  11  -5   4        0.72        5.71      3.33 o
 -12  -4   4        3.78       13.54      6.47 o
 -11  -4   4       25.51       22.68      3.66 o
 -10  -4   4        3.45        5.33      3.20 o
  -9  -4   4        6.18        5.39      2.52 o
  -8  -4   4       38.09       31.46      4.54 o
  -7  -4   4       52.26       50.18      4.43 o
  -6  -4   4      212.61      206.09      7.05 o
  -5  -4   4        7.83        7.19      1.83 o
  -4  -4   4      239.83      226.58      6.73 o
  -3  -4   4      241.92      222.10      6.47 o
  -2  -4   4     2547.61     2893.28     47.76 o
  -1  -4   4      689.40      659.62     11.33 o
   0  -4   4     1003.32     1138.56     16.58 o
   1  -4   4      588.45      718.66     15.24 o
   2  -4   4     1030.25     1179.82     15.36 o
   3  -4   4      315.05      314.84      7.42 o
   4  -4   4      547.17      498.70     10.31 o
   5  -4   4       76.15       70.82      8.21 o
   6  -4   4       83.91       81.46      7.08 o
   7  -4   4        0.58        3.89      2.22 o
   8  -4   4       42.13       37.89      5.51 o
   9  -4   4        7.61        4.39      4.96 o
  10  -4   4       11.95       16.46      8.20 o
  11  -4   4        2.68        8.35      4.02 o
 -12  -3   4       18.26       23.68      5.70 o
 -11  -3   4       36.72       36.39      6.41 o
 -10  -3   4       15.20       15.59      3.42 o
  -9  -3   4       29.09       34.21      4.68 o
  -8  -3   4       82.75       79.42      5.43 o
  -7  -3   4        9.13       11.56      2.26 o
  -6  -3   4       93.52       93.11      4.78 o
  -5  -3   4       70.53       67.76      3.91 o
  -4  -3   4      439.91      438.27      9.05 o
  -3  -3   4       52.32       68.76      3.47 o
  -2  -3   4      986.04     1021.83     14.71 o
  -1  -3   4      425.47      498.45      8.80 o
   0  -3   4      350.34      381.66      7.67 o
   1  -3   4      587.91      546.24     11.91 o
   2  -3   4      243.82      251.78      4.75 o
   3  -3   4       40.48       42.49      2.17 o
   4  -3   4      129.21      104.36      3.45 o
   5  -3   4      214.56      207.63     11.69 o
   6  -3   4       17.47       24.44      3.94 o
   7  -3   4       91.81       85.94      9.25 o
   8  -3   4       23.85       17.75      4.47 o
   9  -3   4       23.71       21.11      5.33 o
  10  -3   4        3.79       16.23      4.94 o
  11  -3   4        1.73        4.31      3.54 o
 -12  -2   4       10.16        7.66      3.03 o
 -11  -2   4        0.31       -1.70      2.28 o
 -10  -2   4       29.17       25.09      5.75 o
  -9  -2   4       77.80       67.05      8.20 o
  -8  -2   4       30.70       24.56      3.30 o
  -7  -2   4      275.54      246.92      7.78 o
  -6  -2   4      915.63      828.25     14.84 o
  -5  -2   4     1059.20     1090.14     16.57 o
  -4  -2   4     1191.67     1271.98     17.44 o
  -3  -2   4      119.66      132.02      3.94 o
  -2  -2   4     1456.94     1631.87     17.63 o
  -1  -2   4     1096.15     1095.59     12.73 o
   0  -2   4     1168.87     1166.93     13.63 o
   1  -2   4     1120.73     1170.97     15.70 o
   2  -2   4     1383.11     1383.93     16.46 o
   3  -2   4      630.98      662.47      9.32 o
   4  -2   4      268.46      259.44      6.44 o
   5  -2   4       67.84       62.09      3.40 o
   6  -2   4        9.36       12.50      3.79 o
   7  -2   4       39.02       41.43      6.64 o
   8  -2   4       35.65       32.82      6.25 o
   9  -2   4       25.14       19.00      8.96 o
  10  -2   4       10.78        4.42      3.72 o
  11  -2   4        1.50        8.27      4.12 o
 -13  -1   4        2.44        6.16      4.07 o
 -12  -1   4        3.81       10.26      3.53 o
 -11  -1   4       15.14       15.65      8.89 o
 -10  -1   4        2.98        5.31      3.16 o
  -9  -1   4      110.53       97.26      6.80 o
  -8  -1   4      229.45      198.60     21.93 o
  -7  -1   4      182.57      169.77      6.39 o
  -6  -1   4       77.09       73.25      3.39 o
  -5  -1   4      697.60      669.77     16.93 o
  -4  -1   4      824.71      836.15     12.57 o
  -3  -1   4      500.21      499.20      7.73 o
  -2  -1   4     1303.76     1261.75     15.80 o
  -1  -1   4      121.03      134.27      2.87 o
   0  -1   4     1328.61     1395.76     14.97 o
   1  -1   4      493.60      518.46      7.58 o
   2  -1   4       69.42       55.58      3.94 o
   3  -1   4      671.45      653.62     10.27 o
   4  -1   4      462.14      433.29      8.80 o
   5  -1   4     1141.80     1139.01     19.81 o
   6  -1   4       69.28       85.58      5.03 o
   7  -1   4       48.55       48.63      8.22 o
   8  -1   4       33.68       39.43      7.22 o
   9  -1   4       38.83       43.76      7.88 o
  10  -1   4       26.46       36.58     17.16 o
  11  -1   4        6.75       15.37      4.77 o
  12  -1   4       11.24        8.35      5.75 o
 -13   0   4        0.60       -0.79      3.62 o
 -12   0   4        4.36        6.30      4.15 o
 -11   0   4        1.07        1.39      4.71 o
 -10   0   4        5.05       12.57      2.84 o
  -9   0   4       60.46       48.05      5.45 o
  -8   0   4       11.19       10.19      4.05 o
  -7   0   4      560.33      536.80     16.55 o
  -6   0   4      755.33      659.79     18.40 o
  -5   0   4        1.37        1.81      1.06 o
  -4   0   4        9.57        4.17      1.06 o
  -3   0   4      116.77      110.38      3.32 o
  -2   0   4       27.65       43.15      2.57 o
  -1   0   4      609.51      510.16      7.40 o
   0   0   4      247.84      205.29      6.11 o
   1   0   4      413.04      328.19      5.87 o
   2   0   4     7577.11     8021.63     79.45 o
   3   0   4       42.83       49.28      2.63 o
   4   0   4        5.06        4.23      1.14 o
   5   0   4      173.52      141.99      7.09 o
   6   0   4      350.53      342.09      8.53 o
   7   0   4        8.31        7.85      3.41 o
   8   0   4       26.96       22.56      7.69 o
   9   0   4       12.98       17.83      4.63 o
  10   0   4        3.42        5.31      3.24 o
  11   0   4        2.19        6.70      4.43 o
  12   0   4        0.23        4.79      6.82 o
 -13   1   4        2.44       10.61      6.64 o
 -12   1   4        3.81        7.33      2.68 o
 -11   1   4       15.14       20.25      4.60 o
 -10   1   4        2.98        6.60      2.27 o
  -9   1   4      110.67       96.93     10.71 o
  -8   1   4      229.21      197.72     11.45 o
  -7   1   4      182.50      167.10     12.70 o
  -6   1   4       77.21       80.54      4.98 o
  -5   1   4      696.74      666.06     10.99 o
  -4   1   4      824.71      822.56     12.45 o
  -3   1   4      501.47      490.07     13.06 o
  -2   1   4     1303.00     1244.67     21.58 o
  -1   1   4      120.97      144.65      7.33 o
   0   1   4     1329.29     1405.90     26.35 o
   1   1   4      493.34      511.11     12.47 o
   2   1   4       69.53       68.80      2.90 o
   3   1   4      672.63      668.67     13.35 o
   4   1   4      462.15      406.96     10.96 o
   5   1   4     1141.07     1134.26     17.62 o
   6   1   4       69.19       73.01      5.70 o
   7   1   4       48.51       54.18      6.04 o
   8   1   4       33.73       38.77      6.80 o
   9   1   4       38.81       43.39      7.85 o
  10   1   4       26.52       35.10      6.48 o
  11   1   4        6.75       12.16      6.36 o
 -13   2   4        1.98        7.65      3.29 o
 -12   2   4       10.16       14.21      3.58 o
 -11   2   4        0.31        4.25      2.57 o
 -10   2   4       29.12       33.28      4.82 o
  -9   2   4       77.79       79.95      8.64 o
  -8   2   4       30.79       28.05      4.97 o
  -7   2   4      275.46      235.92     12.76 o
  -6   2   4      915.83      869.79     17.46 o
  -5   2   4     1058.78     1091.39     15.61 o
  -4   2   4     1190.16     1255.58     17.01 o
  -3   2   4      119.21      127.26      4.12 o
  -2   2   4     1456.00     1637.88     22.73 o
  -1   2   4     1095.94     1099.98     16.09 o
   0   2   4     1168.99     1185.81     19.98 o
   1   2   4     1119.95     1156.19     16.44 o
   2   2   4     1384.21     1383.86     45.83 o
   3   2   4      631.71      632.17     13.01 o
   4   2   4      268.51      266.97      8.14 o
   5   2   4       67.86       65.13      4.83 o
   6   2   4        9.40        9.22      2.81 o
   7   2   4       39.04       48.58      4.33 o
   8   2   4       35.59       41.86      5.18 o
   9   2   4       25.12       19.44      6.14 o
  10   2   4       10.79       20.42      4.99 o
  11   2   4        1.50        1.36      5.12 o
 -13   3   4        0.71        7.93      7.20 o
 -12   3   4       18.29       19.57      6.85 o
 -11   3   4       36.70       39.56      5.10 o
 -10   3   4       15.17       16.42      4.41 o
  -9   3   4       29.05       32.19      5.47 o
  -8   3   4       82.80       74.51      6.19 o
  -7   3   4        9.10       17.69      3.21 o
  -6   3   4       93.32       94.37      5.88 o
  -5   3   4       70.48       59.62      3.13 o
  -4   3   4      440.08      442.84      8.71 o
  -3   3   4       51.96       58.58      3.13 o
  -2   3   4      985.47     1045.26     18.67 o
  -1   3   4      425.58      501.88      8.65 o
   0   3   4      350.39      399.74      8.84 o
   1   3   4      586.80      539.33     14.43 o
   2   3   4      244.16      268.08     12.88 o
   3   3   4       40.60       42.27      3.85 o
   4   3   4      128.76      109.94      5.49 o
   5   3   4      214.72      202.04      7.81 o
   6   3   4       17.48       26.51      3.66 o
   7   3   4       91.81       96.07      6.24 o
   8   3   4       23.89       25.12      4.17 o
   9   3   4       23.81       24.47      6.52 o
  10   3   4        3.78        6.66      2.99 o
  11   3   4        1.73        8.09      3.94 o
 -12   4   4        3.77        5.69      2.93 o
 -11   4   4       25.52       22.02      5.40 o
 -10   4   4        3.47        7.29      3.00 o
  -9   4   4        6.20        6.42      2.54 o
  -8   4   4       38.11       39.53      4.69 o
  -7   4   4       52.31       51.04      5.22 o
  -6   4   4      212.51      192.68      7.98 o
  -5   4   4        7.97        5.86      1.57 o
  -4   4   4      239.99      240.55      6.36 o
  -3   4   4      241.54      228.61      6.11 o
  -2   4   4     2549.73     2941.91     33.41 o
  -1   4   4      689.36      663.45     10.81 o
   0   4   4     1000.44     1157.73     15.78 o
   1   4   4      588.52      742.05     11.70 o
   2   4   4     1030.11     1172.98     19.72 o
   3   4   4      315.76      311.63      7.80 o
   4   4   4      547.13      503.32     10.51 o
   5   4   4       76.38       79.58      5.95 o
   6   4   4       83.94       82.15      6.24 o
   7   4   4        0.58       -0.40      1.96 o
   8   4   4       42.18       38.74      6.13 o
   9   4   4        7.61       13.14      2.86 o
  10   4   4       11.94        5.66      7.92 o
  11   4   4        2.68        3.23      5.83 o
 -12   5   4        0.73        0.95      5.02 o
 -11   5   4        1.61        2.52      2.57 o
 -10   5   4       36.88       30.46     11.84 o
  -9   5   4       47.37       49.73      5.66 o
  -8   5   4       13.19       13.78      2.93 o
  -7   5   4        5.78        6.26      2.64 o
  -6   5   4        1.47        0.85      1.52 o
  -5   5   4       80.79       79.44      5.35 o
  -4   5   4        5.84       12.47      1.89 o
  -3   5   4      543.04      555.41     10.58 o
  -2   5   4      317.86      358.01      7.92 o
  -1   5   4      723.88      732.87     11.95 o
   0   5   4      491.57      533.54     13.32 o
   1   5   4      179.30      220.35      7.26 o
   2   5   4      174.77      186.06      6.67 o
   3   5   4      220.14      214.01      7.50 o
   4   5   4       18.25       15.09      2.21 o
   5   5   4       31.97       30.08      4.02 o
   6   5   4        4.12        4.45      2.39 o
   7   5   4       25.73       21.48      3.62 o
   8   5   4        3.34        7.10      2.26 o
   9   5   4        1.94        2.94      2.36 o
  10   5   4        0.40        0.31      3.64 o
  11   5   4        0.72       -0.15      4.38 o
 -11   6   4        5.73       13.95      5.35 o
 -10   6   4       10.96        6.67      4.07 o
  -9   6   4        2.03        5.52      3.16 o
  -8   6   4       48.80       52.39      7.27 o
  -7   6   4      114.54       90.70     16.85 o
  -6   6   4       19.61       20.98      4.64 o
  -5   6   4       58.42       52.00      6.58 o
  -4   6   4      139.98      114.68      5.95 o
  -3   6   4       15.64       14.24      2.82 o
  -2   6   4       15.06       17.00      2.92 o
  -1   6   4       20.99       24.85      3.46 o
   0   6   4       16.85       16.60      2.81 o
   1   6   4      117.78      114.94      5.75 o
   2   6   4        3.66        3.17      1.60 o
   3   6   4       99.62      100.67      4.90 o
   4   6   4      158.25      146.48      7.36 o
   5   6   4       27.44       28.32      3.92 o
   6   6   4        7.92        4.85      1.91 o
   7   6   4       18.37       21.82      3.36 o
   8   6   4        5.31        2.43      3.16 o
 -11   7   4       17.52       32.99      7.99 o
 -10   7   4        4.82        5.14      4.07 o
  -9   7   4        3.66        9.29      2.83 o
  -8   7   4       35.57       28.93      5.81 o
  -7   7   4      251.83      240.74     13.34 o
  -6   7   4       75.80       82.75      9.04 o
  -5   7   4      250.89      215.33     16.96 o
  -4   7   4       27.74       28.48      4.43 o
  -3   7   4       62.98       63.32      5.36 o
  -2   7   4      197.49      173.09      7.84 o
  -1   7   4       85.91       82.71      6.33 o
   0   7   4      257.99      242.01      9.13 o
   1   7   4      454.60      434.12     12.45 o
   2   7   4      668.59      638.69     19.44 o
   3   7   4      431.96      420.50     13.01 o
   4   7   4      168.69      169.90     12.25 o
   5   7   4      181.30      167.88     11.12 o
   6   7   4       28.26       34.75      6.05 o
   7   7   4       94.43       96.66     10.40 o
   8   7   4        8.20       16.54      8.25 o
   9   7   4        2.65        1.88      3.72 o
  10   7   4       19.06       28.46      6.01 o
 -10   8   4        9.33        4.43      3.67 o
  -9   8   4        7.06       11.16      2.99 o
  -8   8   4       26.98       33.29      6.17 o
  -7   8   4       68.33       58.07      8.19 o
  -6   8   4       23.16       26.78      5.28 o
  -5   8   4       12.02       14.62      4.23 o
  -4   8   4      214.16      191.53     19.07 o
  -3   8   4       34.61       31.71      4.30 o
  -2   8   4       54.95       46.14      4.99 o
  -1   8   4      126.04      108.17      8.47 o
   0   8   4       10.23       15.13      3.04 o
   1   8   4       20.30       24.67      3.81 o
   2   8   4       84.76       92.52      9.65 o
   3   8   4      200.73      172.49      8.52 o
   4   8   4      166.87      174.75     12.53 o
   5   8   4       63.17       56.26      8.32 o
   6   8   4       47.38       47.69      7.27 o
   7   8   4        4.40        4.25      2.88 o
   8   8   4        5.66       15.17      3.96 o
   9   8   4        5.38        0.25      3.21 o
 -10   9   4        3.51       17.16      6.31 o
  -9   9   4        0.02        8.69      4.10 o
  -8   9   4        0.05        2.20      3.19 o
  -7   9   4       54.14       41.83     13.67 o
  -6   9   4       11.83        8.99      3.87 o
  -5   9   4       89.59       84.12      9.74 o
  -4   9   4        3.49        5.00      2.96 o
  -3   9   4       60.76       49.35      5.45 o
  -2   9   4        7.00        6.91      3.59 o
  -1   9   4       60.73       61.26      7.80 o
   0   9   4       20.35       20.91      5.37 o
   1   9   4       10.02       11.54      2.46 o
   2   9   4        1.62        3.77      4.63 o
   3   9   4       57.33       48.03      7.47 o
   4   9   4       38.78       41.72      7.18 o
   5   9   4       72.85       70.16      9.36 o
   6   9   4       42.07       47.75      7.55 o
   7   9   4       35.28       33.58      6.50 o
   8   9   4        2.73       -0.50      6.87 o
   9   9   4        0.07       -4.33      4.33 o
  -9  10   4       10.08       20.72      8.15 o
  -8  10   4        2.84        8.82      7.33 o
  -7  10   4       44.27       53.99      9.09 o
  -6  10   4       38.43       29.68     10.23 o
  -5  10   4       30.61       38.19      7.00 o
  -4  10   4       71.89       67.09      8.87 o
  -3  10   4       18.24       17.16      4.16 o
  -2  10   4       31.14       23.52      3.99 o
  -1  10   4      317.80      273.43     11.31 o
   0  10   4       25.70       28.94      4.32 o
   1  10   4      295.31      231.52     12.65 o
   2  10   4       15.33       17.94      3.47 o
   3  10   4       26.91       26.59      5.42 o
   4  10   4       37.50       46.92      7.92 o
   5  10   4       50.97       69.67      9.70 o
   6  10   4       20.65       20.01      4.56 o
   7  10   4        5.65        0.65      4.56 o
  -7  11   4        5.83        7.06      3.75 o
  -6  11   4        1.76       -0.16      3.63 o
  -5  11   4        7.87       13.44      4.79 o
  -4  11   4       21.03       22.26      4.68 o
  -3  11   4        8.91       13.89      4.43 o
  -2  11   4       17.81       18.35      4.24 o
  -1  11   4       49.29       53.85      6.31 o
   0  11   4       27.65       24.92      4.81 o
   1  11   4        3.79        1.67      5.78 o
   2  11   4       69.27       71.78      9.76 o
   3  11   4        0.84       -2.02      2.02 o
   4  11   4       39.37       49.58      8.58 o
   5  11   4        2.52       16.13      4.25 o
   6  11   4        0.03        0.66      3.73 o
  -5  12   4        8.42        6.80      4.28 o
  -4  12   4        1.04       -2.30      2.35 o
  -3  12   4        7.36       13.30      3.19 o
  -2  12   4       11.37        7.98      4.58 o
  -1  12   4        5.65        3.74      1.99 o
   0  12   4        5.70        8.62      4.51 o
   1  12   4       16.57       17.80      3.07 o
   2  12   4        7.58        8.33      2.66 o
   3  12   4        7.58        8.86      3.47 o
   4  12   4        0.40       15.13      3.19 o
  -3  13   4        2.34        3.82      6.01 o
  -2  13   4        7.75       13.84      6.59 o
  -1  13   4       31.25       33.21     12.73 o
   0  13   4       21.54       27.04      4.23 o
   1  13   4       13.70       24.34      5.60 o
   0 -13   5        1.15       14.31      6.21 o
   1 -13   5        3.18       19.45      6.57 o
   2 -13   5        3.89        5.04      5.60 o
  -6 -12   5       12.34       33.66      8.76 o
  -5 -12   5        6.15       17.72      6.57 o
  -4 -12   5        0.77        4.57      3.18 o
  -3 -12   5        0.34        2.96      2.72 o
  -2 -12   5       26.93       29.42      4.95 o
  -1 -12   5       23.56       27.06      4.35 o
   0 -12   5       34.16       31.28      5.74 o
   1 -12   5       18.15       33.17      7.01 o
   2 -12   5       10.32       19.49      5.41 o
   3 -12   5        9.09       20.85      7.41 o
   4 -12   5        8.64        6.26      6.77 o
  -7 -11   5       31.96       34.15     11.61 o
  -6 -11   5        4.76       23.12      7.59 o
  -5 -11   5       17.04       17.74      4.28 o
  -4 -11   5        8.18        5.72      5.35 o
  -3 -11   5       19.00       13.14      8.25 o
  -2 -11   5        3.81        4.08      2.24 o
  -1 -11   5       37.38       35.82      5.07 o
   0 -11   5        6.43       14.54      3.41 o
   1 -11   5        6.75        5.28      2.55 o
   2 -11   5        7.41        8.47      3.67 o
   3 -11   5       10.42       20.86     11.18 o
   4 -11   5       10.47       14.17      5.80 o
   5 -11   5        0.09        7.13      4.28 o
  -8 -10   5       17.13       29.93     17.26 o
  -7 -10   5       25.17       25.94      4.61 o
  -6 -10   5       17.19       24.76      4.54 o
  -5 -10   5       36.88       38.71      6.74 o
  -4 -10   5       39.58       31.05      8.10 o
  -3 -10   5        9.54        7.35      3.24 o
  -2 -10   5      163.60      164.33      9.57 o
  -1 -10   5       15.09       15.58      3.54 o
   0 -10   5      151.22      149.74     10.57 o
   1 -10   5       38.68       34.80      6.80 o
   2 -10   5       90.13       91.29     11.07 o
   3 -10   5      101.97      113.13     12.73 o
   4 -10   5        7.96       23.46      6.49 o
   5 -10   5       27.08       48.66      8.68 o
   6 -10   5       17.60       15.72      6.01 o
   7 -10   5        1.18       11.46      5.09 o
 -10  -9   5        3.39        5.65      6.31 o
  -9  -9   5        4.86       13.58      5.27 o
  -8  -9   5       21.44       21.65     14.46 o
  -7  -9   5       13.57       18.75      3.90 o
  -6  -9   5       29.14       34.16      5.64 o
  -5  -9   5        2.77        5.35      2.88 o
  -4  -9   5       59.21       58.23     16.45 o
  -3  -9   5        8.38       15.01      3.09 o
  -2  -9   5        5.72        8.77      2.66 o
  -1  -9   5      157.37      131.23      8.23 o
   0  -9   5       34.35       31.95     10.44 o
   1  -9   5       64.53       68.46      7.46 o
   2  -9   5       26.82       21.57      4.80 o
   3  -9   5       36.50       38.63      7.48 o
   4  -9   5       42.68       46.80      8.26 o
   5  -9   5       25.97       23.90      6.05 o
   6  -9   5       24.57       30.51      6.93 o
   7  -9   5       25.13       20.41      6.33 o
   8  -9   5        1.22        5.47      4.02 o
 -10  -8   5        6.87        5.45      4.99 o
  -9  -8   5        9.41        7.09      2.95 o
  -8  -8   5       10.26       19.21      4.60 o
  -7  -8   5       21.56       19.91      4.62 o
  -6  -8   5       23.36       31.29      5.64 o
  -5  -8   5       40.80       37.90      6.60 o
  -4  -8   5       22.05       27.71      4.99 o
  -3  -8   5        1.85        7.49      2.20 o
  -2  -8   5       69.37       63.68      6.33 o
  -1  -8   5        2.93        8.05      3.59 o
   0  -8   5       77.78       66.54      6.65 o
   1  -8   5       40.76       51.35      6.17 o
   2  -8   5      109.67      101.64      8.50 o
   3  -8   5       28.44       22.97      5.57 o
   4  -8   5       17.79       16.06      8.17 o
   5  -8   5       52.42       43.12      7.72 o
   6  -8   5        2.87        1.77      3.84 o
   7  -8   5        0.86       10.30      4.23 o
   8  -8   5        3.61        6.90      4.28 o
   9  -8   5        3.04        7.43      5.70 o
 -11  -7   5        1.79        1.73      4.74 o
 -10  -7   5       22.18       28.14      6.08 o
  -9  -7   5        7.26       13.84      4.28 o
  -8  -7   5       76.31       89.74      9.94 o
  -7  -7   5       40.26       36.27      9.32 o
  -6  -7   5        7.11        6.84      2.69 o
  -5  -7   5       88.48       76.00      8.49 o
  -4  -7   5       11.09       14.20      3.31 o
  -3  -7   5       87.65       98.02      8.91 o
  -2  -7   5      187.19      166.74      7.94 o
  -1  -7   5       84.16       91.74      6.93 o
   0  -7   5      123.56      125.88      7.40 o
   1  -7   5       18.23       18.00      4.36 o
   2  -7   5       89.68       86.66      7.30 o
   3  -7   5       25.28       31.36      6.46 o
   4  -7   5      143.06      149.45     12.27 o
   5  -7   5        6.39       12.19      3.91 o
   6  -7   5       15.31       19.26      5.14 o
   7  -7   5       42.83       37.73      6.75 o
   8  -7   5       14.68       13.65      4.78 o
   9  -7   5        9.47       12.31      5.15 o
 -12  -6   5        7.55       23.01      7.08 o
 -11  -6   5        4.65        8.18      4.34 o
 -10  -6   5       18.32       26.95      4.06 o
  -9  -6   5       54.81       45.09      5.74 o
  -8  -6   5       15.21       10.65      2.74 o
  -7  -6   5      143.92      141.53      9.86 o
  -6  -6   5       37.53       40.83      5.02 o
  -5  -6   5       55.32       57.71      4.66 o
  -4  -6   5      128.32      126.50      5.63 o
  -3  -6   5      107.11      114.83      5.39 o
  -2  -6   5      345.80      356.88      9.46 o
  -1  -6   5        1.78        0.43      1.64 o
   0  -6   5      117.46      126.42      5.36 o
   1  -6   5       28.43       27.63      3.49 o
   2  -6   5      183.66      207.23     13.86 o
   3  -6   5        3.39        4.37      2.14 o
   4  -6   5       10.99       12.62      3.11 o
   5  -6   5       25.17       29.85      4.67 o
   6  -6   5       15.07       28.82      4.78 o
   7  -6   5       34.49       31.78      5.32 o
   8  -6   5       16.24       27.32      4.97 o
   9  -6   5        7.87        8.21      3.26 o
  10  -6   5        5.06        6.27      3.90 o
 -12  -5   5        9.89       16.96      7.33 o
 -11  -5   5        0.82        5.62      4.42 o
 -10  -5   5       19.63       24.37      3.80 o
  -9  -5   5       17.16       28.69      4.36 o
  -8  -5   5       55.80       50.00      5.90 o
  -7  -5   5       24.57       27.83      4.05 o
  -6  -5   5      101.63      101.04      7.10 o
  -5  -5   5      281.98      265.74      8.10 o
  -4  -5   5      184.52      179.74      6.50 o
  -3  -5   5      233.94      227.20      7.13 o
  -2  -5   5      373.93      399.69      9.49 o
  -1  -5   5       21.77       25.50      3.77 o
   0  -5   5      859.29      905.69     15.26 o
   1  -5   5       33.04       34.15      2.87 o
   2  -5   5      312.34      314.48      8.76 o
   3  -5   5       33.00       33.03      4.30 o
   4  -5   5      206.93      186.22      8.45 o
   5  -5   5        0.93        0.12      2.01 o
   6  -5   5       40.75       43.42      5.58 o
   7  -5   5        1.00        5.89      2.88 o
   8  -5   5        8.33       14.03      3.45 o
   9  -5   5        3.26        8.53      3.36 o
  10  -5   5        8.86       17.60      5.09 o
  11  -5   5        4.20        9.93      6.11 o
 -12  -4   5        0.33        4.39      5.07 o
 -11  -4   5       31.47       29.85      8.53 o
 -10  -4   5        1.42        3.50      2.65 o
  -9  -4   5       27.84       24.76      4.07 o
  -8  -4   5       25.79       28.71      4.07 o
  -7  -4   5        1.49        3.28      1.77 o
  -6  -4   5       58.18       51.59      4.15 o
  -5  -4   5      200.21      191.67      6.46 o
  -4  -4   5       54.40       55.78      3.89 o
  -3  -4   5        6.09        7.80      1.91 o
  -2  -4   5     2612.00     2939.56     34.62 o
  -1  -4   5     1448.18     1646.79     25.51 o
   0  -4   5     2237.64     2475.78     30.62 o
   1  -4   5     1399.33     1651.39     22.71 o
   2  -4   5      335.21      324.62      8.47 o
   3  -4   5      234.28      219.26      6.78 o
   4  -4   5       16.01       27.75      3.60 o
   5  -4   5      137.78      129.05      7.62 o
   6  -4   5       18.65       20.54      3.77 o
   7  -4   5       17.59       28.79      4.82 o
   8  -4   5        2.24        0.85      2.75 o
   9  -4   5        2.18        3.71      2.91 o
  10  -4   5        6.93       11.36      4.77 o
  11  -4   5        2.66       13.85      4.23 o
 -12  -3   5        3.27        5.71      8.73 o
 -11  -3   5        3.95        2.91      5.04 o
 -10  -3   5        4.89        8.29      5.52 o
  -9  -3   5       38.98       36.77      4.86 o
  -8  -3   5       91.61       74.04     10.11 o
  -7  -3   5       44.72       46.66      5.67 o
  -6  -3   5       67.20       71.59      4.38 o
  -5  -3   5      296.55      256.86      7.00 o
  -4  -3   5      127.00      133.08      7.25 o
  -3  -3   5      174.79      158.39      4.96 o
  -2  -3   5       84.24       93.91      3.62 o
  -1  -3   5       48.96       49.87      2.64 o
   0  -3   5       87.19      103.92      3.57 o
   1  -3   5      261.66      279.15      6.17 o
   2  -3   5      101.81      101.62      3.83 o
   3  -3   5       68.49       77.93      4.31 o
   4  -3   5      215.73      209.82      6.82 o
   5  -3   5       52.48       47.45      5.39 o
   6  -3   5       30.46       25.76      4.46 o
   7  -3   5        1.79        3.97      2.65 o
   8  -3   5        5.35        5.19      4.05 o
   9  -3   5       17.77       17.62      7.99 o
  10  -3   5        6.61        6.38      3.63 o
  11  -3   5        2.92        5.84      4.25 o
 -13  -2   5        3.36        5.80      3.82 o
 -12  -2   5       10.06        7.43      3.23 o
 -11  -2   5       19.25       21.68      4.63 o
 -10  -2   5       25.50       16.42      4.62 o
  -9  -2   5      199.54      162.60      8.30 o
  -8  -2   5       92.02       92.48      6.97 o
  -7  -2   5      208.33      194.51      8.03 o
  -6  -2   5       60.71       59.15      3.88 o
  -5  -2   5      150.71      151.26      5.06 o
  -4  -2   5      361.32      333.24      7.14 o
  -3  -2   5       54.90       51.17      2.35 o
  -2  -2   5      885.01      918.07     11.43 o
  -1  -2   5       65.42       74.75      2.59 o
   0  -2   5     1278.98     1479.06     16.83 o
   1  -2   5       95.09      100.25      3.37 o
   2  -2   5      536.81      549.15      9.12 o
   3  -2   5      968.48     1064.93     16.59 o
   4  -2   5      476.56      498.58      8.74 o
   5  -2   5      129.02      106.13      9.20 o
   6  -2   5       93.82      103.73      9.32 o
   7  -2   5       58.28       62.75      8.21 o
   8  -2   5       29.43       30.77      6.37 o
   9  -2   5        5.85       10.21      6.26 o
  10  -2   5       11.43       12.72      4.84 o
  11  -2   5       10.14       14.15     11.43 o
 -13  -1   5        2.00       -3.77      3.77 o
 -12  -1   5        0.09        0.42      5.68 o
 -11  -1   5       44.57       45.32     10.31 o
 -10  -1   5       10.34        5.22      3.07 o
  -9  -1   5       42.28       36.20      6.17 o
  -8  -1   5      156.48      144.73      7.58 o
  -7  -1   5        9.51        8.87      2.11 o
  -6  -1   5      133.28      118.58      4.86 o
  -5  -1   5       39.12       37.13      2.87 o
  -4  -1   5      867.81      904.07     12.43 o
  -3  -1   5      142.17      137.67      4.69 o
  -2  -1   5      360.46      330.15      6.45 o
  -1  -1   5     1512.15     1727.73     23.48 o
   0  -1   5     1104.83     1247.47     16.15 o
   1  -1   5     1624.96     1728.90     20.95 o
   2  -1   5     2637.52     2863.51     32.32 o
   3  -1   5     1238.89     1258.04     18.78 o
   4  -1   5      203.49      202.64      6.63 o
   5  -1   5       58.01       70.93      4.93 o
   6  -1   5        2.60        2.30      3.69 o
   7  -1   5      245.79      227.93     13.03 o
   8  -1   5        4.16        2.91      4.51 o
   9  -1   5       29.35       24.95      5.34 o
  10  -1   5       11.36       16.96      5.22 o
  11  -1   5        2.43        6.06      6.06 o
 -13   0   5        2.72        2.78      6.95 o
 -12   0   5       11.52        5.71      2.88 o
 -11   0   5       20.16       25.45      5.01 o
 -10   0   5       62.13       54.41      7.66 o
  -9   0   5        4.76        4.53      2.31 o
  -8   0   5       17.58       20.56      4.43 o
  -7   0   5      191.12      184.85      7.77 o
  -6   0   5      552.60      551.43     10.94 o
  -5   0   5     1445.49     1450.47     19.58 o
  -4   0   5      743.33      755.14     11.77 o
  -3   0   5      823.49      825.25     18.38 o
  -2   0   5     1082.89      984.59     12.83 o
  -1   0   5     8811.57    10095.23     98.07 o
   0   0   5     2099.42     1986.21     23.02 o
   1   0   5     2950.21     3488.11     46.73 o
   2   0   5      678.45      625.44      9.96 o
   3   0   5     4250.20     4635.68     49.47 o
   4   0   5       77.87       89.87      3.86 o
   5   0   5       97.92       90.16      4.18 o
   6   0   5       16.64       23.76      3.38 o
   7   0   5      369.40      344.92     16.16 o
   8   0   5       15.66       22.51      7.23 o
   9   0   5        1.08        1.23      2.89 o
  10   0   5        0.16        7.68      3.22 o
  11   0   5        0.23        4.05      3.04 o
 -13   1   5        2.00        3.28      3.21 o
 -12   1   5        0.09        1.08      2.31 o
 -11   1   5       44.54       43.87      6.80 o
 -10   1   5       10.34       12.73      3.54 o
  -9   1   5       42.34       42.94      5.22 o
  -8   1   5      156.56      143.83      7.45 o
  -7   1   5        9.55        4.84      2.43 o
  -6   1   5      133.52      122.29      8.03 o
  -5   1   5       39.07       35.37      2.86 o
  -4   1   5      868.65      895.32     16.03 o
  -3   1   5      142.09      140.41      5.18 o
  -2   1   5      360.63      318.53      7.48 o
  -1   1   5     1511.99     1697.70     19.62 o
   0   1   5     1104.98     1279.74     17.54 o
   1   1   5     1625.93     1701.47     20.21 o
   2   1   5     2635.28     2843.46     38.42 o
   3   1   5     1238.40     1251.17     17.81 o
   4   1   5      203.30      192.62      8.88 o
   5   1   5       58.14       60.13      5.07 o
   6   1   5        2.59        3.44      1.65 o
   7   1   5      246.05      235.49     20.57 o
   8   1   5        4.17        7.20      3.56 o
   9   1   5       29.35       28.11      6.05 o
  10   1   5       11.36       21.93      5.61 o
  11   1   5        2.43        7.45      3.67 o
 -13   2   5        3.35        6.87      3.19 o
 -12   2   5       10.04       17.30      7.08 o
 -11   2   5       19.28       16.44      5.40 o
 -10   2   5       25.51       16.47      4.28 o
  -9   2   5      199.64      181.53     11.11 o
  -8   2   5       92.05       85.29     16.98 o
  -7   2   5      207.73      185.48      7.88 o
  -6   2   5       60.54       65.45      3.50 o
  -5   2   5      150.50      141.27      4.82 o
  -4   2   5      361.35      332.65      8.66 o
  -3   2   5       54.77       50.30      3.35 o
  -2   2   5      883.94      924.03     15.92 o
  -1   2   5       65.48       75.90      3.58 o
   0   2   5     1279.76     1463.98     20.58 o
   1   2   5       95.28      102.94      6.31 o
   2   2   5      537.38      552.93     14.94 o
   3   2   5      969.26     1039.50     18.57 o
   4   2   5      476.43      494.30     15.84 o
   5   2   5      129.12      111.11      5.32 o
   6   2   5       93.60       97.22      5.23 o
   7   2   5       58.45       57.80      5.74 o
   8   2   5       29.55       26.53      5.88 o
   9   2   5        5.86        6.46      7.03 o
  10   2   5       11.45        8.75      5.17 o
  11   2   5       10.16       10.10      3.70 o
 -13   3   5        3.00        4.53      4.33 o
 -12   3   5        3.26        8.28      8.22 o
 -11   3   5        3.96        8.05      3.07 o
 -10   3   5        4.92        9.05      3.21 o
  -9   3   5       38.91       39.65      6.31 o
  -8   3   5       91.60       74.70      6.29 o
  -7   3   5       44.75       43.15      7.52 o
  -6   3   5       67.11       56.77      5.12 o
  -5   3   5      296.24      267.01      6.93 o
  -4   3   5      126.91      134.48      4.77 o
  -3   3   5      175.25      155.84      5.15 o
  -2   3   5       84.49       95.29      3.92 o
  -1   3   5       48.99       50.78      2.95 o
   0   3   5       87.05      111.93      4.17 o
   1   3   5      261.21      281.61     12.90 o
   2   3   5      101.27      100.59      6.05 o
   3   3   5       68.47       79.88      4.68 o
   4   3   5      215.67      203.67      7.71 o
   5   3   5       52.44       51.28      5.17 o
   6   3   5       30.37       32.83      4.19 o
   7   3   5        1.77        5.55      1.65 o
   8   3   5        5.32        6.83      3.45 o
   9   3   5       17.83       12.58      4.18 o
  10   3   5        6.63        3.14      2.85 o
  11   3   5        2.92        4.30      3.17 o
 -12   4   5        0.33        6.45      3.04 o
 -11   4   5       31.42       29.44      5.39 o
 -10   4   5        1.42        2.83      2.58 o
  -9   4   5       27.85       23.42      4.65 o
  -8   4   5       25.91       24.88      3.74 o
  -7   4   5        1.49        3.63      1.91 o
  -6   4   5       57.90       50.84      6.31 o
  -5   4   5      200.40      202.80      6.15 o
  -4   4   5       54.33       61.71      3.95 o
  -3   4   5        6.17        7.60      1.84 o
  -2   4   5     2611.64     2931.91     34.00 o
  -1   4   5     1447.73     1687.42     26.28 o
   0   4   5     2238.19     2539.55     29.48 o
   1   4   5     1400.81     1644.42     24.58 o
   2   4   5      335.85      331.65      9.97 o
   3   4   5      234.17      201.32      8.23 o
   4   4   5       16.10       22.98      3.52 o
   5   4   5      137.72      134.40      7.96 o
   6   4   5       18.66       16.40      2.99 o
   7   4   5       17.57       17.61      4.21 o
   8   4   5        2.26        5.90      2.13 o
   9   4   5        2.18        0.12      2.33 o
  10   4   5        6.92       10.96     11.71 o
  11   4   5        2.66        9.47      4.28 o
 -12   5   5        9.86       17.76      6.52 o
 -11   5   5        0.82        5.55      2.39 o
 -10   5   5       19.64       15.69      3.83 o
  -9   5   5       17.16       27.67      4.08 o
  -8   5   5       55.72       43.62      5.21 o
  -7   5   5       24.61       26.09      3.93 o
  -6   5   5      101.41      112.21      7.12 o
  -5   5   5      281.87      272.09      9.73 o
  -4   5   5      184.65      182.96      6.01 o
  -3   5   5      233.64      242.60      6.86 o
  -2   5   5      374.05      410.59      9.08 o
  -1   5   5       21.76       23.57      2.39 o
   0   5   5      859.32      911.82     18.07 o
   1   5   5       32.85       40.54      3.66 o
   2   5   5      312.16      320.20      7.64 o
   3   5   5       32.96       34.60      3.33 o
   4   5   5      206.89      196.69      6.65 o
   5   5   5        0.95       -1.34      1.34 o
   6   5   5       40.80       41.62      4.91 o
   7   5   5        1.00        6.49      2.25 o
   8   5   5        8.34        9.69      2.63 o
   9   5   5        3.26        6.07      2.64 o
  10   5   5        8.85       16.18      4.40 o
  11   5   5        4.21        0.56      3.82 o
 -11   6   5        4.65        2.49      3.46 o
 -10   6   5       18.32       17.11      5.40 o
  -9   6   5       54.80       54.89      7.66 o
  -8   6   5       15.23        9.23      3.67 o
  -7   6   5      144.04      134.74     10.76 o
  -6   6   5       37.51       36.06      5.87 o
  -5   6   5       55.46       58.66      7.09 o
  -4   6   5      128.26      113.87      6.02 o
  -3   6   5      107.07      102.39      5.83 o
  -2   6   5      345.72      363.43     10.83 o
  -1   6   5        1.76        1.95      1.53 o
   0   6   5      117.27      118.57      5.55 o
   1   6   5       28.46       34.98      3.99 o
   2   6   5      183.79      189.30     14.33 o
   3   6   5        3.37        3.91      1.58 o
   4   6   5       10.99       10.60      2.49 o
   5   6   5       25.21       24.77      3.83 o
   6   6   5       15.14       17.62      3.28 o
   7   6   5       34.45       38.15      5.02 o
   8   6   5       16.23       17.51      3.27 o
   9   6   5        7.90       15.68      4.12 o
  10   6   5        5.05       13.14      6.31 o
 -10   7   5       22.19       26.83      7.43 o
  -9   7   5        7.25       13.99      6.77 o
  -8   7   5       76.46       93.26     19.55 o
  -7   7   5       40.23       33.27      6.11 o
  -6   7   5        7.12        5.21      3.03 o
  -5   7   5       88.50       68.92      8.04 o
  -4   7   5       11.03       10.53      2.47 o
  -3   7   5       87.58       94.71      6.23 o
  -2   7   5      187.01      165.34      7.52 o
  -1   7   5       84.17       78.61      5.96 o
   0   7   5      123.53      113.41      6.13 o
   1   7   5       18.29       21.61      4.16 o
   2   7   5       89.58       80.62      8.71 o
   3   7   5       25.34       23.85      3.85 o
   4   7   5      142.92      124.80     11.38 o
   5   7   5        6.34       13.66      3.98 o
   6   7   5       15.33       22.05      5.02 o
   7   7   5       42.81       41.34      6.70 o
   8   7   5       14.64       13.14      3.61 o
   9   7   5        9.47        6.36      3.82 o
 -10   8   5        6.88        8.46      5.70 o
  -9   8   5        9.40       15.46      5.04 o
  -8   8   5       10.27       18.50      4.92 o
  -7   8   5       21.53       20.15      4.65 o
  -6   8   5       23.39       19.74      4.91 o
  -5   8   5       40.80       30.87      5.66 o
  -4   8   5       22.01       15.94      5.07 o
  -3   8   5        1.87        1.51      1.42 o
  -2   8   5       69.20       65.24      5.88 o
  -1   8   5        2.88        7.46      2.18 o
   0   8   5       77.88       66.02      7.54 o
   1   8   5       40.70       50.95      6.57 o
   2   8   5      109.62       96.71      8.58 o
   3   8   5       28.48       32.14      6.06 o
   4   8   5       17.79       22.23      5.39 o
   5   8   5       52.39       57.54      8.11 o
   6   8   5        2.86        6.34      3.26 o
   7   8   5        0.86        1.76      3.16 o
   8   8   5        3.61        4.83     11.02 o
   9   8   5        3.04       13.49      4.43 o
 -10   9   5        3.40       19.20      6.36 o
  -9   9   5        4.86       10.51      4.08 o
  -8   9   5       21.45       18.90      6.87 o
  -7   9   5       13.58       16.27      4.61 o
  -6   9   5       29.04       25.64      5.58 o
  -5   9   5        2.76        5.78      2.93 o
  -4   9   5       59.07       54.09      7.76 o
  -3   9   5        8.41        7.18      2.31 o
  -2   9   5        5.68        9.03      2.09 o
  -1   9   5      157.45      124.83      7.83 o
   0   9   5       34.39       36.52      4.42 o
   1   9   5       64.58       70.03      8.10 o
   2   9   5       26.90       22.25      4.36 o
   3   9   5       36.54       34.02     14.13 o
   4   9   5       42.62       48.92      8.00 o
   5   9   5       25.93       15.11      4.48 o
   6   9   5       24.54       25.62      5.70 o
   7   9   5       25.10       35.10      6.05 o
   8   9   5        1.22       11.53      8.89 o
  -8  10   5       17.11       21.07      4.88 o
  -7  10   5       25.21       25.15      6.19 o
  -6  10   5       17.15       16.86      4.89 o
  -5  10   5       36.83       26.15      6.31 o
  -4  10   5       39.58       32.34      8.22 o
  -3  10   5        9.55       13.79      3.03 o
  -2  10   5      163.56      162.66      8.66 o
  -1  10   5       15.12       14.72      4.26 o
   0  10   5      151.25      152.20     10.88 o
   1  10   5       38.66       33.18      7.99 o
   2  10   5       90.06       89.76     13.58 o
   3  10   5      101.97      103.17     11.43 o
   4  10   5        7.95       11.63      6.21 o
   5  10   5       27.07       29.95      6.08 o
   6  10   5       17.57       26.96      5.44 o
   7  10   5        1.18       10.44      8.35 o
  -7  11   5       31.97       32.15      6.31 o
  -6  11   5        4.75       12.07      4.27 o
  -5  11   5       16.99       14.59      4.92 o
  -4  11   5        8.21       11.55      3.49 o
  -3  11   5       18.99       21.50      4.50 o
  -2  11   5        3.82        4.38      2.10 o
  -1  11   5       37.38       37.92      5.72 o
   0  11   5        6.42       12.62      2.53 o
   1  11   5        6.76        5.60      2.05 o
   2  11   5        7.42        7.49      4.63 o
   3  11   5       10.34       15.27      3.78 o
   4  11   5       10.46       13.19      7.56 o
   5  11   5        0.09       10.74      4.29 o
  -5  12   5        6.14       19.20      4.51 o
  -4  12   5        0.75        8.71      5.12 o
  -3  12   5        0.34        5.26      2.72 o
  -2  12   5       26.88       21.69      5.70 o
  -1  12   5       23.60       19.53      6.36 o
   0  12   5       34.28       29.08      4.81 o
   1  12   5       18.06       29.92      4.43 o
   2  12   5       10.36       13.30      3.86 o
   3  12   5        9.05       17.40      9.06 o
  -3  13   5        0.75        0.41      4.63 o
  -2  13   5        2.19       10.23      4.02 o
  -1  13   5       16.41       28.24      3.88 o
   0  13   5        1.15        2.95      2.59 o
   1  13   5        3.20        5.09      4.23 o
  -5 -12   6        9.69       11.29      3.78 o
  -4 -12   6       12.23       18.00      5.11 o
  -3 -12   6        4.25       11.75      6.08 o
  -2 -12   6        6.22       11.31      4.99 o
  -1 -12   6        7.48       14.90      3.72 o
   0 -12   6        4.54       10.09      5.78 o
   1 -12   6        1.95        8.29      4.85 o
   2 -12   6        4.18        3.01      6.54 o
   3 -12   6        1.64       15.94      7.64 o
   4 -12   6        1.78        7.33      6.87 o
  -7 -11   6        5.14       11.85      4.63 o
  -6 -11   6        4.72        9.06      5.04 o
  -5 -11   6        3.06        3.93      6.85 o
  -4 -11   6       16.72       13.81      3.44 o
  -3 -11   6       17.18       12.55      4.10 o
  -2 -11   6       10.87       19.41      3.94 o
  -1 -11   6       37.54       51.12      7.65 o
   0 -11   6        2.75        6.01      2.36 o
   1 -11   6       12.01        8.38      4.05 o
   2 -11   6        0.95        9.27      4.28 o
   3 -11   6        7.90       19.31     11.86 o
   4 -11   6       14.98       16.05     20.85 o
   5 -11   6        7.27       15.63      5.18 o
  -9 -10   6        9.59        7.59      5.24 o
  -8 -10   6        8.63        9.72      3.51 o
  -7 -10   6        1.66        7.26      2.85 o
  -6 -10   6       10.48       20.82      4.22 o
  -5 -10   6       27.48       26.75      7.05 o
  -4 -10   6        6.11       12.27      4.61 o
  -3 -10   6       58.86       47.51      7.19 o
  -2 -10   6        0.99        0.87      3.34 o
  -1 -10   6       10.25       10.04      2.52 o
   0 -10   6        0.60        5.89      2.45 o
   1 -10   6       43.90       31.88      5.15 o
   2 -10   6        1.26        0.12      5.42 o
   3 -10   6       21.68       25.14      9.85 o
   4 -10   6        2.71        4.75      3.72 o
   5 -10   6       23.29       26.12      6.22 o
   6 -10   6        1.49        6.78      4.52 o
 -10  -9   6        1.15        9.73      5.45 o
  -9  -9   6        2.39       -2.75      3.67 o
  -8  -9   6        0.03        7.87      9.37 o
  -7  -9   6        1.26       -1.00      6.39 o
  -6  -9   6       15.83       22.32      4.82 o
  -5  -9   6       31.10       31.92      6.29 o
  -4  -9   6      203.70      173.82     15.96 o
  -3  -9   6       31.78       24.02      5.07 o
  -2  -9   6       56.17       82.68      9.18 o
  -1  -9   6        3.06        5.24      2.13 o
   0  -9   6       36.67       43.58      5.88 o
   1  -9   6      145.08      135.77      9.92 o
   2  -9   6      128.03      127.10     10.16 o
   3  -9   6       40.54       43.41      8.05 o
   4  -9   6        4.34        5.26      3.79 o
   5  -9   6       24.50       25.35      6.05 o
   6  -9   6       24.35       33.90      7.12 o
   7  -9   6        0.34        7.43      4.07 o
 -10  -8   6        1.39       -1.60     10.85 o
  -9  -8   6       14.01       12.42      3.75 o
  -8  -8   6        4.53        1.16      6.82 o
  -7  -8   6       47.67       54.48      7.78 o
  -6  -8   6       13.10       14.38      3.85 o
  -5  -8   6       28.93       35.94      5.94 o
  -4  -8   6        0.62        4.13      2.78 o
  -3  -8   6       18.81       27.29      5.27 o
  -2  -8   6       59.52       65.88      6.52 o
  -1  -8   6       36.50       40.30      5.26 o
   0  -8   6       88.03       95.52      7.77 o
   1  -8   6       31.01       31.17      4.99 o
   2  -8   6      140.26      140.05      9.16 o
   3  -8   6        0.70        2.95      3.48 o
   4  -8   6       17.86       18.47      4.82 o
   5  -8   6        6.25        9.65      5.73 o
   6  -8   6       13.83       14.51      4.87 o
   7  -8   6       30.20       33.74      6.98 o
   8  -8   6        8.00        9.20      4.46 o
 -11  -7   6       15.62       26.22      6.16 o
 -10  -7   6        8.87       15.23      9.62 o
  -9  -7   6        1.10        0.25      2.76 o
  -8  -7   6        2.27        6.49      3.28 o
  -7  -7   6       18.98       22.93      3.74 o
  -6  -7   6       13.16        9.47      9.42 o
  -5  -7   6       23.81       41.29      6.38 o
  -4  -7   6       15.12       19.14      4.28 o
  -3  -7   6       39.45       44.03      5.10 o
  -2  -7   6        1.84        2.42      1.81 o
  -1  -7   6       26.17       25.73      3.96 o
   0  -7   6       10.81        9.96      2.83 o
   1  -7   6       10.36        8.24      2.65 o
   2  -7   6       28.02       35.00      5.23 o
   3  -7   6       23.87       26.78      5.52 o
   4  -7   6        5.63       10.82      4.11 o
   5  -7   6       36.11       41.97      7.62 o
   6  -7   6        8.89       12.82      3.99 o
   7  -7   6       30.07       31.61      7.20 o
   8  -7   6       14.54       19.36      6.22 o
   9  -7   6        9.80        8.70     12.40 o
 -12  -6   6        3.68       16.60      6.57 o
 -11  -6   6        2.62        8.42      4.51 o
 -10  -6   6       30.99       31.10      5.23 o
  -9  -6   6       21.04       28.97      4.93 o
  -8  -6   6       22.84       21.37      3.92 o
  -7  -6   6       88.55       81.82      7.17 o
  -6  -6   6      120.70      120.77      7.29 o
  -5  -6   6      146.74      132.53      7.25 o
  -4  -6   6        9.11       11.34      3.00 o
  -3  -6   6      216.71      194.58      8.07 o
  -2  -6   6       82.62       78.95      5.26 o
  -1  -6   6      605.08      571.73     30.62 o
   0  -6   6      128.31      123.84      5.79 o
   1  -6   6      154.96      138.81      5.93 o
   2  -6   6       83.76       90.94      5.63 o
   3  -6   6       58.85       66.32      5.93 o
   4  -6   6        9.83        8.93      2.79 o
   5  -6   6       98.01      103.45      8.14 o
   6  -6   6       27.04       29.56      5.02 o
   7  -6   6       26.03       30.16      4.94 o
   8  -6   6       41.89       49.65     10.36 o
   9  -6   6       18.10       25.65      6.85 o
  10  -6   6       15.58        9.06      6.87 o
 -12  -5   6        1.00       -5.06      8.53 o
 -11  -5   6        5.52        0.32      4.79 o
 -10  -5   6        3.98       -1.83      3.71 o
  -9  -5   6       79.19       71.49      7.02 o
  -8  -5   6      188.37      173.42      9.67 o
  -7  -5   6       61.47       67.07      6.35 o
  -6  -5   6      104.87       98.59      6.72 o
  -5  -5   6      109.27      113.40      7.06 o
  -4  -5   6       51.72       53.51      4.22 o
  -3  -5   6      628.00      619.58     12.59 o
  -2  -5   6      460.95      467.15     10.43 o
  -1  -5   6       18.65        7.38      2.03 o
   0  -5   6      725.15      754.44     13.94 o
   1  -5   6     1011.06     1013.32     15.29 o
   2  -5   6      300.95      271.48      8.34 o
   3  -5   6      152.64      135.06      6.99 o
   4  -5   6        3.15        2.80      1.95 o
   5  -5   6       34.90       39.22      5.24 o
   6  -5   6       16.83       13.33      3.31 o
   7  -5   6       35.59       38.65      5.95 o
   8  -5   6       29.99       40.74      7.22 o
   9  -5   6       33.06       41.42      7.42 o
  10  -5   6        0.45        8.81      4.41 o
 -12  -4   6        2.12        0.38      3.56 o
 -11  -4   6        4.96        4.37      2.84 o
 -10  -4   6       21.80       18.37      4.53 o
  -9  -4   6       50.91       42.43      6.34 o
  -8  -4   6        8.27       13.27      3.02 o
  -7  -4   6       38.94       39.18      5.54 o
  -6  -4   6      108.84      101.48      6.55 o
  -5  -4   6      734.78      718.39     16.96 o
  -4  -4   6      718.30      747.00     13.48 o
  -3  -4   6      199.13      183.33      5.90 o
  -2  -4   6      795.72      811.87     14.20 o
  -1  -4   6      520.52      554.70     10.77 o
   0  -4   6     1163.09     1231.08     16.54 o
   1  -4   6      139.77      138.94      4.36 o
   2  -4   6      647.04      660.73     11.58 o
   3  -4   6       13.10       16.27      2.66 o
   4  -4   6       16.21       19.10      2.71 o
   5  -4   6      174.39      145.39      7.74 o
   6  -4   6       32.88       32.50      5.02 o
   7  -4   6       20.84       22.71      5.58 o
   8  -4   6       37.78       41.57      7.12 o
   9  -4   6       10.19        8.78      5.07 o
  10  -4   6       15.64       20.01      5.11 o
 -13  -3   6        0.82        7.54      4.38 o
 -12  -3   6       20.05       15.00      4.32 o
 -11  -3   6       15.25       13.19      3.72 o
 -10  -3   6       21.03       22.99      4.88 o
  -9  -3   6      160.60      154.00      8.29 o
  -8  -3   6        3.60        3.83      2.13 o
  -7  -3   6      141.97      120.06      6.82 o
  -6  -3   6       53.91       43.68      4.71 o
  -5  -3   6      178.66      179.43      5.74 o
  -4  -3   6       89.13       94.34      4.05 o
  -3  -3   6        4.78        5.03      1.43 o
  -2  -3   6      543.77      590.98      9.29 o
  -1  -3   6       25.76       30.96      2.38 o
   0  -3   6     1022.31     1177.91     15.42 o
   1  -3   6      310.89      320.54      6.97 o
   2  -3   6      258.62      240.76      6.27 o
   3  -3   6      150.13      150.62      6.19 o
   4  -3   6       24.29       27.91      3.35 o
   5  -3   6       14.40       13.20      3.08 o
   6  -3   6      100.07       94.09      9.49 o
   7  -3   6       38.95       44.39     12.53 o
   8  -3   6       30.04       18.88     10.59 o
   9  -3   6       34.88       32.55      6.75 o
  10  -3   6       29.92       34.40      7.41 o
  11  -3   6        5.91       12.17      7.38 o
 -13  -2   6       20.20       28.31      5.75 o
 -12  -2   6        7.17        7.17      2.91 o
 -11  -2   6       17.38       13.09      3.94 o
 -10  -2   6       23.78       21.82      4.72 o
  -9  -2   6        9.88        7.71      6.85 o
  -8  -2   6      125.55       95.95      8.16 o
  -7  -2   6      108.76       98.04      6.67 o
  -6  -2   6       41.24       45.87      4.67 o
  -5  -2   6      121.34      130.31      4.60 o
  -4  -2   6      264.39      262.82      5.98 o
  -3  -2   6      592.79      642.03     11.56 o
  -2  -2   6       45.14       48.44      2.43 o
  -1  -2   6      671.37      745.50     11.81 o
   0  -2   6       10.84       12.97      1.60 o
   1  -2   6       20.19       23.34      2.18 o
   2  -2   6      129.87      144.26      4.55 o
   3  -2   6      605.20      597.86     13.53 o
   4  -2   6       51.48       49.21      4.49 o
   5  -2   6      225.16      209.61     12.11 o
   6  -2   6       97.84       73.98     15.48 o
   7  -2   6       26.88       28.08     10.34 o
   8  -2   6        4.30        6.93      3.35 o
   9  -2   6       14.30       12.02      4.02 o
  10  -2   6       38.07       33.37      7.32 o
  11  -2   6        1.44       13.89      4.81 o
 -13  -1   6        0.72        2.04      3.92 o
 -12  -1   6        1.73        5.57      4.46 o
 -11  -1   6        1.87        5.17      2.66 o
 -10  -1   6        7.40       11.26      3.77 o
  -9  -1   6       28.28       23.77      4.88 o
  -8  -1   6        5.46        7.64      3.22 o
  -7  -1   6      139.03      143.26      6.91 o
  -6  -1   6       63.23       63.42      3.99 o
  -5  -1   6      528.47      548.69      8.94 o
  -4  -1   6      589.19      620.74      8.96 o
  -3  -1   6      709.70      780.25     12.27 o
  -2  -1   6      788.91      814.48     21.44 o
  -1  -1   6     6082.27     6460.09     65.62 o
   0  -1   6      122.99      150.87      4.49 o
   1  -1   6      769.75      831.89     12.76 o
   2  -1   6      130.07      134.86      4.55 o
   3  -1   6      291.12      272.14      8.64 o
   4  -1   6      228.12      253.42      8.60 o
   5  -1   6      668.89      638.96     20.46 o
   6  -1   6      137.11      121.19      9.30 o
   7  -1   6       51.55       48.15      7.59 o
   8  -1   6       22.63       22.45      5.49 o
   9  -1   6       13.04       19.27      5.45 o
  10  -1   6        2.85       12.40      4.32 o
  11  -1   6        1.26       10.11      4.12 o
 -13   0   6        1.96        5.40      3.92 o
 -12   0   6        0.12        5.88      2.49 o
 -11   0   6        1.29       10.97      2.92 o
 -10   0   6       16.82       17.58      4.30 o
  -9   0   6        1.20       -1.86      1.86 o
  -8   0   6       69.08       56.91      7.45 o
  -7   0   6        6.70        6.30      1.80 o
  -6   0   6      114.60       93.47      5.37 o
  -5   0   6       51.20       43.09      4.01 o
  -4   0   6     1659.12     1870.47     23.38 o
  -3   0   6     3055.82     3292.64     36.25 o
  -2   0   6     4276.75     4611.11     47.99 o
  -1   0   6        1.37        2.41      1.35 o
   0   0   6     3758.20     4461.14     46.67 o
   1   0   6      300.68      387.11      8.02 o
   2   0   6      304.59      322.14      6.85 o
   3   0   6      707.30      781.05     18.15 o
   4   0   6      606.84      599.42     10.99 o
   5   0   6       45.47       33.45      4.16 o
   6   0   6        5.25        8.38      3.02 o
   7   0   6        0.37        0.08      3.72 o
   8   0   6        1.31        2.74      5.19 o
   9   0   6        2.05        0.18      6.26 o
  10   0   6        0.16       -3.43      3.51 o
  11   0   6        1.87       15.19      4.43 o
 -13   1   6        0.72        0.56      2.88 o
 -12   1   6        1.72        1.21      2.16 o
 -11   1   6        1.88        2.77      2.32 o
 -10   1   6        7.39       14.03      3.59 o
  -9   1   6       28.28       23.82      4.89 o
  -8   1   6        5.41        8.56      2.46 o
  -7   1   6      139.11      142.00      9.13 o
  -6   1   6       63.31       60.09      6.54 o
  -5   1   6      528.33      539.36     12.33 o
  -4   1   6      589.13      612.12     19.92 o
  -3   1   6      709.10      781.91     14.57 o
  -2   1   6      789.02      826.65     16.99 o
  -1   1   6     6082.05     6458.29     64.89 o
   0   1   6      122.70      152.74      4.07 o
   1   1   6      770.14      824.79     11.80 o
   2   1   6      130.31      133.61      5.71 o
   3   1   6      290.94      278.01      7.10 o
   4   1   6      228.22      237.93      6.85 o
   5   1   6      668.38      644.60     15.87 o
   6   1   6      137.16      120.94      7.30 o
   7   1   6       51.46       35.50      6.31 o
   8   1   6       22.62       25.52      7.41 o
   9   1   6       13.02       15.93      4.72 o
  10   1   6        2.84        3.82      3.09 o
  11   1   6        1.25        1.64      7.26 o
 -13   2   6       20.20       18.32      7.51 o
 -12   2   6        7.18       16.20      3.57 o
 -11   2   6       17.40       21.31      4.21 o
 -10   2   6       23.73       25.31      5.28 o
  -9   2   6        9.84       12.58      5.14 o
  -8   2   6      125.60      122.17      9.97 o
  -7   2   6      108.75      104.43      7.08 o
  -6   2   6       41.30       46.44      3.22 o
  -5   2   6      121.19      125.20      5.62 o
  -4   2   6      264.51      261.98     10.34 o
  -3   2   6      593.09      665.15     16.71 o
  -2   2   6       45.06       48.16      3.19 o
  -1   2   6      671.56      730.16     13.02 o
   0   2   6       10.87       13.41      1.98 o
   1   2   6       20.22       22.36      3.52 o
   2   2   6      129.88      158.43      7.88 o
   3   2   6      604.87      584.40     15.27 o
   4   2   6       51.50       49.63      3.98 o
   5   2   6      225.64      202.60      7.73 o
   6   2   6       98.06       92.04      5.31 o
   7   2   6       26.93       22.89     12.17 o
   8   2   6        4.30        6.28      2.88 o
   9   2   6       14.36        7.18      4.23 o
  10   2   6       38.05       30.80      6.19 o
  11   2   6        1.44       -0.66      4.84 o
 -12   3   6       20.03       21.83      4.85 o
 -11   3   6       15.28       17.47      3.33 o
 -10   3   6       21.01       26.10      5.20 o
  -9   3   6      160.46      150.63     10.26 o
  -8   3   6        3.61        2.98      2.03 o
  -7   3   6      141.73      134.53      7.09 o
  -6   3   6       54.01       47.31      4.95 o
  -5   3   6      178.27      172.74      5.89 o
  -4   3   6       89.24       96.24      4.51 o
  -3   3   6        4.77        7.67      1.73 o
  -2   3   6      543.54      580.08     16.98 o
  -1   3   6       25.91       30.12      2.81 o
   0   3   6     1023.00     1200.88     18.48 o
   1   3   6      310.93      318.64      7.04 o
   2   3   6      258.46      253.26     10.32 o
   3   3   6      149.97      137.38      7.74 o
   4   3   6       24.23       22.88      3.33 o
   5   3   6       14.37       17.12      4.79 o
   6   3   6      100.18       91.18      5.51 o
   7   3   6       39.02       38.51      4.94 o
   8   3   6       30.02       31.75      9.14 o
   9   3   6       34.89       31.80      5.80 o
  10   3   6       29.91       30.47      5.98 o
  11   3   6        5.90       11.05      5.04 o
 -12   4   6        2.12        1.55      2.61 o
 -11   4   6        4.96        8.32      3.46 o
 -10   4   6       21.81       19.65      4.01 o
  -9   4   6       50.80       60.08      7.90 o
  -8   4   6        8.24        9.01      4.73 o
  -7   4   6       38.86       45.13      5.06 o
  -6   4   6      108.88       99.77      6.51 o
  -5   4   6      735.04      730.31     15.35 o
  -4   4   6      717.93      723.66     22.56 o
  -3   4   6      198.76      183.80      6.12 o
  -2   4   6      795.99      812.87     13.59 o
  -1   4   6      520.34      571.74     18.61 o
   0   4   6     1162.23     1249.52     20.83 o
   1   4   6      139.59      139.14      8.81 o
   2   4   6      646.92      654.01     18.20 o
   3   4   6       13.18       18.71      3.13 o
   4   4   6       16.21       18.10      3.04 o
   5   4   6      174.61      140.67      8.60 o
   6   4   6       32.84       29.47      3.95 o
   7   4   6       20.83       22.56      3.64 o
   8   4   6       37.76       40.93      7.01 o
   9   4   6       10.21       22.28      4.28 o
  10   4   6       15.65       16.91      4.63 o
  11   4   6       12.69       19.65      6.67 o
 -12   5   6        1.00        2.74      3.01 o
 -11   5   6        5.51        9.82      5.88 o
 -10   5   6        3.98        9.63      3.64 o
  -9   5   6       79.14       87.59      7.51 o
  -8   5   6      188.28      187.50      8.92 o
  -7   5   6       61.44       66.14      6.15 o
  -6   5   6      104.69      104.84      6.73 o
  -5   5   6      109.57      108.07      5.07 o
  -4   5   6       51.81       48.30      3.88 o
  -3   5   6      627.40      628.62     12.51 o
  -2   5   6      461.18      474.55     10.17 o
  -1   5   6       18.65       14.57      2.03 o
   0   5   6      724.82      748.61     12.96 o
   1   5   6     1011.53      995.71     19.35 o
   2   5   6      300.94      275.01      9.17 o
   3   5   6      152.68      139.46      6.97 o
   4   5   6        3.17        6.01      1.59 o
   5   5   6       34.97       37.63      4.51 o
   6   5   6       16.79       15.85      2.99 o
   7   5   6       35.53       39.16      4.80 o
   8   5   6       30.03       34.67      8.71 o
   9   5   6       33.11       37.80      6.95 o
  10   5   6        0.46        6.59      2.54 o
 -11   6   6        2.62       -1.58      3.92 o
 -10   6   6       30.97       37.42      8.61 o
  -9   6   6       21.01       30.31      5.94 o
  -8   6   6       22.96       18.28      4.63 o
  -7   6   6       88.44       68.93      8.24 o
  -6   6   6      120.93      126.42     10.31 o
  -5   6   6      146.54      138.80      9.55 o
  -4   6   6        9.00       10.48      2.45 o
  -3   6   6      216.74      208.15     11.50 o
  -2   6   6       82.51       80.40      5.83 o
  -1   6   6      605.12      577.68     14.14 o
   0   6   6      128.42      132.78      5.01 o
   1   6   6      154.72      142.23      6.30 o
   2   6   6       83.61       85.32     16.32 o
   3   6   6       58.71       53.12      4.38 o
   4   6   6        9.85        8.93      2.90 o
   5   6   6       98.07       94.04      7.18 o
   6   6   6       27.07       27.73      3.92 o
   7   6   6       25.99       21.79      3.76 o
   8   6   6       41.82       45.29      5.23 o
 -10   7   6        8.85       16.80      6.31 o
  -9   7   6        1.09        3.38      3.56 o
  -8   7   6        2.31        1.37      2.63 o
  -7   7   6       19.01       20.22      4.73 o
  -6   7   6       13.05       11.03      3.74 o
  -5   7   6       23.71       26.30      5.59 o
  -4   7   6       15.11       18.80      3.45 o
  -3   7   6       39.55       45.93      4.85 o
  -2   7   6        1.84        1.75      2.30 o
  -1   7   6       26.13       27.42      3.74 o
   0   7   6       10.77       19.76      3.21 o
   1   7   6       10.34       12.24      4.76 o
   2   7   6       28.07       38.24      5.68 o
   3   7   6       23.86       25.64      3.91 o
   4   7   6        5.64       11.76      3.73 o
   5   7   6       36.13       40.74      6.81 o
   6   7   6        8.96       15.40      4.13 o
   7   7   6       29.96       35.52      8.58 o
   8   7   6       14.54       15.13      3.71 o
 -10   8   6        1.40        4.70      5.80 o
  -9   8   6       13.98       13.25      4.12 o
  -8   8   6        4.54        9.57      3.71 o
  -7   8   6       47.72       47.31      7.29 o
  -6   8   6       13.01       15.38      4.16 o
  -5   8   6       28.93       20.62      7.00 o
  -4   8   6        0.60        1.76      1.51 o
  -3   8   6       18.82       24.80      3.70 o
  -2   8   6       59.42       68.75      5.97 o
  -1   8   6       36.48       34.61      5.41 o
   0   8   6       88.10       86.77     10.41 o
   1   8   6       31.16       26.59      4.84 o
   2   8   6      140.11      131.72      9.31 o
   3   8   6        0.70        7.36      3.25 o
   4   8   6       17.80       18.04      4.68 o
   5   8   6        6.24       13.67      4.28 o
   6   8   6       13.86       11.20      5.19 o
   7   8   6       30.19       34.21      6.26 o
   8   8   6        8.00       11.81      4.02 o
 -10   9   6        1.16       16.65      6.92 o
  -9   9   6        2.39        4.77      4.66 o
  -8   9   6        0.03        1.60      4.02 o
  -7   9   6        1.27        2.94      3.11 o
  -6   9   6       15.88       17.54      4.67 o
  -5   9   6       31.17       30.37      6.14 o
  -4   9   6      203.82      148.15     28.34 o
  -3   9   6       31.89       28.42      4.13 o
  -2   9   6       56.08       72.47      6.74 o
  -1   9   6        3.05        3.47      1.68 o
   0   9   6       36.72       35.68      8.02 o
   1   9   6      144.98      122.97      9.60 o
   2   9   6      127.90      123.62      9.33 o
   3   9   6       40.51       30.68      9.47 o
   4   9   6        4.33        9.63      5.91 o
   5   9   6       24.46       20.39      5.49 o
   6   9   6       24.31       20.85      4.65 o
   7   9   6        0.34        8.45      3.28 o
   8   9   6        6.93       12.89      4.52 o
  -8  10   6        8.62        5.13      3.80 o
  -7  10   6        1.68       10.64      4.30 o
  -6  10   6       10.49       15.34      5.06 o
  -5  10   6       27.46       24.29     11.53 o
  -4  10   6        6.10       10.20      2.97 o
  -3  10   6       58.83       48.00      5.60 o
  -2  10   6        1.00        5.51      1.89 o
  -1  10   6       10.35        7.80      4.05 o
   0  10   6        0.59        3.15      2.83 o
   1  10   6       44.03       39.08      6.15 o
   2  10   6        1.26       -2.49      2.49 o
   3  10   6       21.70       18.63      4.51 o
   4  10   6        2.72        0.55      2.78 o
   5  10   6       23.26       23.52      9.47 o
   6  10   6        1.48        8.47      3.17 o
   7  10   6       12.53       11.81      5.35 o
  -7  11   6        5.12        7.33      5.60 o
  -6  11   6        4.72        9.39      4.96 o
  -5  11   6        3.08        6.07      5.32 o
  -4  11   6       16.73       17.69      3.86 o
  -3  11   6       17.17       17.04     10.90 o
  -2  11   6       10.85       11.04      3.56 o
  -1  11   6       37.53       38.48      8.48 o
   0  11   6        2.74        8.02      9.37 o
   1  11   6       11.96       13.48      3.33 o
   2  11   6        0.94       -0.13      3.92 o
   3  11   6        7.94       15.09      3.38 o
   4  11   6       14.96       16.60      5.30 o
   5  11   6        7.24       11.81      4.53 o
  -5  12   6        9.69        5.75      5.35 o
  -4  12   6       12.27       19.74      7.28 o
  -3  12   6        4.28        5.96      3.21 o
  -2  12   6        6.22       11.11      3.59 o
  -1  12   6        7.47        8.80      4.10 o
   0  12   6        4.53        7.24      5.98 o
   1  12   6        1.97       14.66      5.40 o
   2  12   6        4.18       13.08      3.13 o
   3  12   6        1.64        5.24      3.51 o
  -1  13   6        2.00        1.26      4.30 o
   0  13   6        1.18        3.62      2.98 o
  -4 -12   7       13.32       13.98      3.87 o
  -3 -12   7        2.29        0.41      4.38 o
  -2 -12   7        9.40        8.18      3.67 o
  -1 -12   7        1.98        8.21      6.19 o
   0 -12   7       20.66       13.33      3.47 o
   1 -12   7       10.30       18.19      4.92 o
   2 -12   7       45.45       60.44     13.65 o
   3 -12   7        8.66       16.75      7.08 o
  -7 -11   7        1.65       -0.93      3.17 o
  -6 -11   7        4.85        8.09      7.54 o
  -5 -11   7        2.25        1.05      5.22 o
  -4 -11   7       18.37       30.23      4.63 o
  -3 -11   7       10.10       12.05      4.35 o
  -2 -11   7        6.64        8.54      3.95 o
  -1 -11   7        3.16        4.40      2.70 o
   0 -11   7       10.12       19.26      4.67 o
   1 -11   7        2.44        1.19      2.87 o
   2 -11   7        4.43       10.53      3.69 o
   3 -11   7        8.98       13.30      5.27 o
   4 -11   7        2.46       10.73      4.67 o
   5 -11   7       19.50       33.71      9.67 o
  -8 -10   7        4.69       16.87      7.92 o
  -7 -10   7        1.22        0.64      2.56 o
  -6 -10   7       18.29       26.95      4.95 o
  -5 -10   7       11.02       14.00      3.35 o
  -4 -10   7        2.15        0.52      5.30 o
  -3 -10   7        1.42        7.84      3.56 o
  -2 -10   7        4.84        7.33      2.87 o
  -1 -10   7       27.27       28.66      5.32 o
   0 -10   7        5.42        9.51      3.04 o
   1 -10   7       44.36       53.02      6.75 o
   2 -10   7       14.97       16.41      3.90 o
   3 -10   7       25.99       18.91      9.80 o
   4 -10   7       25.42       31.77      6.95 o
   5 -10   7       24.37       21.44      6.85 o
   6 -10   7       26.91       43.37      8.81 o
  -9  -9   7        2.89       24.38      4.77 o
  -8  -9   7        1.03        6.28      4.71 o
  -7  -9   7       28.89       42.55      6.57 o
  -6  -9   7        7.85       17.29      4.07 o
  -5  -9   7       11.36       13.85      5.14 o
  -4  -9   7        5.45        5.12      2.92 o
  -3  -9   7        8.50       14.89      3.88 o
  -2  -9   7      118.75      100.23     13.59 o
  -1  -9   7       67.67       71.97      7.35 o
   0  -9   7       50.68       49.95      6.36 o
   1  -9   7       29.93       32.41      5.20 o
   2  -9   7       17.44       24.57      4.66 o
   3  -9   7       74.84       78.62     10.08 o
   4  -9   7       12.40       13.69      8.73 o
   5  -9   7       10.50       16.22      5.80 o
   6  -9   7        7.67        5.54      4.14 o
   7  -9   7        0.98        8.12      5.12 o
 -10  -8   7        4.57       18.05      4.66 o
  -9  -8   7        2.39       11.05      3.30 o
  -8  -8   7        0.82        8.10      2.88 o
  -7  -8   7       13.94       16.07      3.92 o
  -6  -8   7       12.83       12.40      3.68 o
  -5  -8   7       87.34       87.37      9.97 o
  -4  -8   7       17.52       18.53      4.39 o
  -3  -8   7      328.41      304.68     14.96 o
  -2  -8   7       30.96       33.67      6.02 o
  -1  -8   7      153.71      145.78      8.36 o
   0  -8   7       10.33       12.74      3.17 o
   1  -8   7      217.80      182.25     13.19 o
   2  -8   7       35.86       30.36      4.88 o
   3  -8   7        0.30       -1.15      2.55 o
   4  -8   7      119.39      130.16     12.71 o
   5  -8   7        1.62        7.80      3.77 o
   6  -8   7        3.61        5.07      3.82 o
   7  -8   7        7.00       11.00      4.63 o
   8  -8   7        3.69       11.62      4.63 o
 -11  -7   7       10.19        6.42      4.63 o
 -10  -7   7       12.15       15.02      4.38 o
  -9  -7   7        8.84       11.08      2.55 o
  -8  -7   7        3.41       10.48      2.65 o
  -7  -7   7        0.15       -0.85      1.60 o
  -6  -7   7        5.68       14.26      2.91 o
  -5  -7   7      100.31       99.73     10.01 o
  -4  -7   7        9.31       12.71      3.88 o
  -3  -7   7       39.69       37.05      5.86 o
  -2  -7   7       38.08       47.83      5.33 o
  -1  -7   7       17.76       19.12      3.76 o
   0  -7   7       94.33       89.31      7.25 o
   1  -7   7        6.69        9.89      2.68 o
   2  -7   7       25.35       22.63      3.99 o
   3  -7   7       78.73       71.42     13.65 o
   4  -7   7      109.18      106.63     11.14 o
   5  -7   7       27.74       27.65      5.99 o
   6  -7   7       14.47       21.42      5.45 o
   7  -7   7        1.94        6.68      4.04 o
   8  -7   7       18.18       20.75      5.88 o
 -12  -6   7        7.31        5.35      5.70 o
 -11  -6   7       21.28       24.24      5.42 o
 -10  -6   7       15.53       11.64      3.58 o
  -9  -6   7       35.10       34.50      5.02 o
  -8  -6   7       33.37       37.85      5.04 o
  -7  -6   7       66.61       72.60      6.85 o
  -6  -6   7      209.37      203.49      9.37 o
  -5  -6   7       14.46       16.50      3.23 o
  -4  -6   7      230.55      215.21      9.48 o
  -3  -6   7       34.80       37.66      5.00 o
  -2  -6   7       76.22       62.71      5.00 o
  -1  -6   7       25.89       26.80      3.30 o
   0  -6   7       62.45       68.79      4.90 o
   1  -6   7       46.80       55.46      4.76 o
   2  -6   7       54.94       56.11      4.22 o
   3  -6   7       10.31       16.96      3.90 o
   4  -6   7       13.52       11.83      3.98 o
   5  -6   7      177.46      157.28      8.98 o
   6  -6   7       32.99       38.87      5.53 o
   7  -6   7      144.81      145.60     10.85 o
   8  -6   7       35.16       31.79      5.85 o
   9  -6   7        3.93        9.64      4.10 o
 -12  -5   7        3.49       -1.86      3.05 o
 -11  -5   7       13.19        9.53      4.38 o
 -10  -5   7       15.43       12.05      3.65 o
  -9  -5   7        7.04       12.30      2.70 o
  -8  -5   7       54.08       57.37      6.25 o
  -7  -5   7       39.90       47.74      5.47 o
  -6  -5   7      213.76      208.67     10.34 o
  -5  -5   7      187.32      181.14     11.13 o
  -4  -5   7      239.34      246.71      9.87 o
  -3  -5   7      182.69      193.87     12.85 o
  -2  -5   7      322.87      314.23      8.46 o
  -1  -5   7      161.84      150.71      5.81 o
   0  -5   7      139.23      137.00      5.74 o
   1  -5   7      198.54      196.61      7.15 o
   2  -5   7        3.37        5.71      2.06 o
   3  -5   7       57.46       54.64      5.57 o
   4  -5   7      119.74      119.44      7.64 o
   5  -5   7       70.34       67.76      6.81 o
   6  -5   7       55.39       49.14      6.48 o
   7  -5   7        3.67        5.26      2.41 o
   8  -5   7       14.77        9.87      4.08 o
   9  -5   7       13.94       13.23      4.72 o
  10  -5   7       16.37       17.92      7.48 o
 -12  -4   7        7.63       10.15      4.84 o
 -11  -4   7        2.29        8.97      4.76 o
 -10  -4   7       13.97       16.88      3.78 o
  -9  -4   7      158.84      134.53     10.38 o
  -8  -4   7       40.48       49.51      5.82 o
  -7  -4   7      105.21       95.02      7.20 o
  -6  -4   7      319.83      279.83     10.43 o
  -5  -4   7      157.86      160.76      7.67 o
  -4  -4   7       88.42       89.15      6.48 o
  -3  -4   7      160.39      159.04      5.47 o
  -2  -4   7      291.13      282.82      7.32 o
  -1  -4   7     1050.76     1044.66     14.94 o
   0  -4   7      184.02      167.49      5.34 o
   1  -4   7       44.81       51.15      3.33 o
   2  -4   7      543.76      535.76     10.60 o
   3  -4   7      113.98      116.12      5.54 o
   4  -4   7       68.21       59.04      4.70 o
   5  -4   7      122.67      122.44      7.73 o
   6  -4   7       20.46       25.44      5.23 o
   7  -4   7        6.74        9.62      3.79 o
   8  -4   7       27.70       24.23      5.59 o
   9  -4   7       13.26       17.46      6.87 o
  10  -4   7        5.69       13.26      4.24 o
 -13  -3   7        8.20        6.77      4.18 o
 -12  -3   7       13.07       13.75      3.94 o
 -11  -3   7       23.46       22.22      4.45 o
 -10  -3   7       24.73       28.25      5.54 o
  -9  -3   7       31.00       29.20      5.53 o
  -8  -3   7       74.11       79.91      6.75 o
  -7  -3   7      263.17      226.88      9.32 o
  -6  -3   7       69.36       67.46      6.27 o
  -5  -3   7      251.34      247.03      9.19 o
  -4  -3   7      517.23      536.78     13.54 o
  -3  -3   7      466.63      523.54      8.69 o
  -2  -3   7       45.99       56.98      2.95 o
  -1  -3   7        5.62        5.91      1.38 o
   0  -3   7       36.98       38.42      2.87 o
   1  -3   7      487.08      510.46     13.26 o
   2  -3   7       90.34       91.63      4.11 o
   3  -3   7      341.11      348.91      9.28 o
   4  -3   7       82.34       90.03      5.28 o
   5  -3   7       91.03       87.05      8.67 o
   6  -3   7      186.87      188.45     11.52 o
   7  -3   7      189.72      169.09     11.66 o
   8  -3   7       52.79       46.95      8.01 o
   9  -3   7       23.38       31.79      7.12 o
  10  -3   7        1.38        6.33      4.15 o
 -13  -2   7        0.96       -3.36      3.36 o
 -12  -2   7        3.02        2.05      9.50 o
 -11  -2   7       37.39       30.61      7.84 o
 -10  -2   7       59.86       53.69     12.75 o
  -9  -2   7        9.92        5.88      2.87 o
  -8  -2   7       25.01       20.18      4.75 o
  -7  -2   7      109.08       97.01      6.19 o
  -6  -2   7       10.69       11.71      2.83 o
  -5  -2   7       70.64       69.84      8.32 o
  -4  -2   7      120.65      114.74      4.75 o
  -3  -2   7      158.25      163.48      5.97 o
  -2  -2   7       33.73       36.87      2.99 o
  -1  -2   7      304.81      265.76      6.81 o
   0  -2   7      153.00      148.40      5.10 o
   1  -2   7       17.12       20.62      2.47 o
   2  -2   7       71.28       67.78      4.17 o
   3  -2   7      243.85      219.94      8.09 o
   4  -2   7       38.84       42.19      6.33 o
   5  -2   7        3.62        2.19      2.44 o
   6  -2   7       40.32       43.20      6.82 o
   7  -2   7      197.99      186.46     19.99 o
   8  -2   7        2.05        2.93      2.89 o
   9  -2   7        0.64        6.46      7.00 o
  10  -2   7        0.58        4.31      3.73 o
 -13  -1   7        1.88        0.81      3.97 o
 -12  -1   7        3.89        0.56      2.36 o
 -11  -1   7       13.72       19.08      4.34 o
 -10  -1   7        8.62       14.75      8.68 o
  -9  -1   7       48.25       39.85      6.57 o
  -8  -1   7       16.37       13.42      4.02 o
  -7  -1   7      132.45      114.35      9.14 o
  -6  -1   7       72.46       68.92      4.85 o
  -5  -1   7       90.41       93.35      4.31 o
  -4  -1   7     1660.88     1620.46     21.88 o
  -3  -1   7      104.79      104.79      4.34 o
  -2  -1   7      672.35      666.60     11.27 o
  -1  -1   7       85.98       84.04      3.52 o
   0  -1   7      144.50      152.50      4.77 o
   1  -1   7      648.80      609.90     16.64 o
   2  -1   7      703.42      750.34     15.88 o
   3  -1   7       61.45       70.04      5.24 o
   4  -1   7      202.97      181.10      7.77 o
   5  -1   7       59.25       51.07      5.03 o
   6  -1   7       14.85        9.38      3.35 o
   7  -1   7        1.99        2.61      2.35 o
   8  -1   7       32.83       36.58      7.13 o
   9  -1   7       19.78       20.01      5.69 o
  10  -1   7        6.25       16.66      5.22 o
 -13   0   7        1.12       -0.36      3.97 o
 -12   0   7        0.01        6.45      9.83 o
 -11   0   7        0.75       -0.23      2.05 o
 -10   0   7        0.16        2.75      4.02 o
  -9   0   7        4.19        4.76      3.18 o
  -8   0   7        6.90        7.56      2.98 o
  -7   0   7        6.76       11.15      2.76 o
  -6   0   7      155.48      158.77      6.94 o
  -5   0   7        6.87        7.89      2.82 o
  -4   0   7       39.17       29.56      3.02 o
  -3   0   7       19.54       17.69      1.71 o
  -2   0   7      339.48      357.81      6.90 o
  -1   0   7      603.40      647.05     13.81 o
   0   0   7     1261.57     1466.21     19.12 o
   1   0   7     1292.75     1333.11     18.00 o
   2   0   7      128.08      132.80      4.45 o
   3   0   7       31.45       25.85      2.31 o
   4   0   7        2.72        2.74      1.90 o
   5   0   7       24.09       20.81      3.52 o
   6   0   7       63.06       62.40      8.23 o
   7   0   7        2.56        0.86      2.14 o
   8   0   7       11.80       11.11      3.51 o
   9   0   7        0.07        0.72      2.16 o
  10   0   7        4.45        3.65      2.86 o
 -13   1   7        1.88        2.80      4.48 o
 -12   1   7        3.89       10.02      2.83 o
 -11   1   7       13.70       11.34      4.30 o
 -10   1   7        8.61       19.35      4.54 o
  -9   1   7       48.34       49.75     13.06 o
  -8   1   7       16.29       16.84      4.25 o
  -7   1   7      132.83      118.78      6.74 o
  -6   1   7       72.37       72.82      4.28 o
  -5   1   7       90.56       94.21      8.47 o
  -4   1   7     1660.72     1614.65     25.86 o
  -3   1   7      104.87      109.97      5.00 o
  -2   1   7      672.28      654.46     12.96 o
  -1   1   7       86.13       86.55      3.09 o
   0   1   7      144.73      145.58      4.29 o
   1   1   7      648.50      639.28     10.24 o
   2   1   7      702.01      771.93     16.01 o
   3   1   7       61.42       72.33      3.93 o
   4   1   7      202.84      198.18      7.45 o
   5   1   7       59.22       57.95      5.59 o
   6   1   7       14.81        9.86      2.60 o
   7   1   7        2.00        2.55      2.27 o
   8   1   7       32.86       39.51      7.18 o
   9   1   7       19.76       18.56      4.39 o
  10   1   7        6.23        1.85      3.77 o
 -12   2   7        3.01       -1.93      6.82 o
 -11   2   7       37.39       44.90      6.94 o
 -10   2   7       59.85       68.14      9.11 o
  -9   2   7       10.00       12.47      4.25 o
  -8   2   7       24.98       21.20      4.96 o
  -7   2   7      109.24       97.31      6.84 o
  -6   2   7       10.80       10.18      2.50 o
  -5   2   7       70.64       63.25      4.06 o
  -4   2   7      120.83      114.12      5.66 o
  -3   2   7      157.87      155.61      6.07 o
  -2   2   7       33.98       34.32      1.83 o
  -1   2   7      304.78      265.36      5.85 o
   0   2   7      152.49      147.89      5.02 o
   1   2   7       17.18       16.95      2.67 o
   2   2   7       71.31       64.04      4.98 o
   3   2   7      243.88      229.20      7.01 o
   4   2   7       38.91       44.80      3.88 o
   5   2   7        3.62        4.00      1.65 o
   6   2   7       40.21       39.66      4.70 o
   7   2   7      197.99      176.20     11.69 o
   8   2   7        2.04        3.87      2.68 o
   9   2   7        0.63       -2.17      2.17 o
  10   2   7        0.58       -0.77      2.57 o
 -12   3   7       13.06       11.21      3.41 o
 -11   3   7       23.51       15.98      4.07 o
 -10   3   7       24.68       21.31      5.07 o
  -9   3   7       30.93       29.88     12.17 o
  -8   3   7       74.17       80.04      6.70 o
  -7   3   7      263.06      239.24      9.69 o
  -6   3   7       69.19       65.04      4.20 o
  -5   3   7      251.33      256.37      7.67 o
  -4   3   7      517.88      528.29     11.36 o
  -3   3   7      467.18      504.23     12.58 o
  -2   3   7       45.77       50.90      3.85 o
  -1   3   7        5.59        6.23      1.89 o
   0   3   7       37.10       43.40      3.02 o
   1   3   7      486.52      511.58     16.14 o
   2   3   7       90.39       90.96      7.43 o
   3   3   7      340.96      340.23     10.49 o
   4   3   7       82.37       84.68      5.98 o
   5   3   7       91.12       99.92      5.61 o
   6   3   7      187.14      174.43      8.57 o
   7   3   7      189.75      177.00      8.93 o
   8   3   7       52.72       32.41      7.66 o
   9   3   7       23.37       20.24      5.07 o
  10   3   7        1.38        2.84      3.26 o
 -12   4   7        7.64        5.56      3.40 o
 -11   4   7        2.30        9.84      2.83 o
 -10   4   7       14.00       10.70      3.13 o
  -9   4   7      158.70      139.37      9.86 o
  -8   4   7       40.48       41.43      5.19 o
  -7   4   7      105.02       98.10      7.13 o
  -6   4   7      319.93      304.20     10.83 o
  -5   4   7      158.06      160.05      6.13 o
  -4   4   7       88.52       83.12      5.17 o
  -3   4   7      160.60      155.80      5.94 o
  -2   4   7      291.04      276.80      7.44 o
  -1   4   7     1050.95     1057.57     18.09 o
   0   4   7      184.06      170.40      5.84 o
   1   4   7       44.78       39.92      7.94 o
   2   4   7      543.92      525.94     30.12 o
   3   4   7      114.19      110.24      7.41 o
   4   4   7       68.14       55.40      5.59 o
   5   4   7      122.56      109.32      6.27 o
   6   4   7       20.49       22.85      3.52 o
   7   4   7        6.75        4.99      1.80 o
   8   4   7       27.66       21.39      7.10 o
   9   4   7       13.26       18.59      7.43 o
  10   4   7        5.69       10.56      5.93 o
 -11   5   7       13.19       11.39      5.09 o
 -10   5   7       15.43       12.73      3.22 o
  -9   5   7        7.07       11.89      2.60 o
  -8   5   7       54.20       53.43      5.95 o
  -7   5   7       39.95       40.96      5.12 o
  -6   5   7      213.49      209.31     10.96 o
  -5   5   7      187.07      180.09      9.83 o
  -4   5   7      239.28      249.31      7.87 o
  -3   5   7      182.41      193.69      7.00 o
  -2   5   7      322.98      333.92      8.49 o
  -1   5   7      161.86      152.48      6.11 o
   0   5   7      139.25      138.14      5.08 o
   1   5   7      199.01      181.28     22.00 o
   2   5   7        3.31        2.60      2.21 o
   3   5   7       57.54       52.73      4.97 o
   4   5   7      119.72      108.66      5.40 o
   5   5   7       70.39       70.32      6.19 o
   6   5   7       55.45       58.60      5.92 o
   7   5   7        3.67        4.72      2.70 o
   8   5   7       14.76        3.56      4.40 o
   9   5   7       13.94       11.86      3.14 o
  10   5   7       16.38       18.13      5.50 o
 -11   6   7       21.31       19.86      6.36 o
 -10   6   7       15.52       10.08      5.70 o
  -9   6   7       35.15       40.19      7.00 o
  -8   6   7       33.39       36.90      6.33 o
  -7   6   7       66.68       65.63      8.23 o
  -6   6   7      209.69      204.36     11.74 o
  -5   6   7       14.44       14.22      3.78 o
  -4   6   7      230.48      219.90      8.67 o
  -3   6   7       34.79       37.43      4.40 o
  -2   6   7       76.10       76.81      5.72 o
  -1   6   7       25.89       27.73      6.23 o
   0   6   7       62.56       61.34      3.88 o
   1   6   7       47.02       53.97      4.79 o
   2   6   7       55.00       54.40      6.58 o
   3   6   7       10.26       11.96      2.59 o
   4   6   7       13.48       10.24      2.46 o
   5   6   7      177.02      149.78      8.00 o
   6   6   7       32.96       38.46      4.93 o
   7   6   7      144.75      140.28      8.21 o
   8   6   7       35.18       32.70      5.63 o
   9   6   7        3.93        7.59      5.04 o
 -10   7   7       12.14        6.31      6.42 o
  -9   7   7        8.81       13.59      4.23 o
  -8   7   7        3.42        5.93      3.04 o
  -7   7   7        0.15        3.54      3.01 o
  -6   7   7        5.72        9.69      3.56 o
  -5   7   7      100.27       87.19      9.10 o
  -4   7   7        9.31       10.25      2.62 o
  -3   7   7       39.65       36.37      4.21 o
  -2   7   7       38.15       45.25      4.79 o
  -1   7   7       17.84       19.97      3.37 o
   0   7   7       94.30       93.75      8.76 o
   1   7   7        6.68        6.71      2.22 o
   2   7   7       25.32       25.25      4.56 o
   3   7   7       78.84       55.98      6.81 o
   4   7   7      108.99      117.41     10.82 o
   5   7   7       27.70       25.94      5.74 o
   6   7   7       14.44       17.89      3.94 o
   7   7   7        1.95        0.77      2.61 o
   8   7   7       18.18       14.97      5.60 o
 -10   8   7        4.57       11.14      4.37 o
  -9   8   7        2.37        8.69      3.73 o
  -8   8   7        0.82        2.23      3.07 o
  -7   8   7       13.88       15.91      4.52 o
  -6   8   7       12.79       14.26      4.15 o
  -5   8   7       87.31       80.33      9.27 o
  -4   8   7       17.50       10.54      4.84 o
  -3   8   7      328.79      287.25     10.92 o
  -2   8   7       31.09       35.22      4.45 o
  -1   8   7      153.67      141.09      9.30 o
   0   8   7       10.28        9.80      2.74 o
   1   8   7      217.46      196.10     11.10 o
   2   8   7       35.79       33.42      6.21 o
   3   8   7        0.31        1.72      2.65 o
   4   8   7      119.22      121.03     11.74 o
   5   8   7        1.62        0.69      3.00 o
   6   8   7        3.62        6.25      8.02 o
   7   8   7        7.02       14.04      7.00 o
   8   8   7        3.69       11.88      4.99 o
 -10   9   7        0.61       10.59      6.01 o
  -9   9   7        2.90        0.87      3.23 o
  -8   9   7        1.04       14.26      4.62 o
  -7   9   7       28.92       32.76      6.62 o
  -6   9   7        7.85        8.82      4.05 o
  -5   9   7       11.33        9.96      4.81 o
  -4   9   7        5.46        4.52      2.32 o
  -3   9   7        8.54        7.01      1.93 o
  -2   9   7      118.63      105.18      7.83 o
  -1   9   7       67.61       62.62      8.78 o
   0   9   7       50.68       36.50      5.79 o
   1   9   7       29.95       29.02      5.42 o
   2   9   7       17.43       17.19      3.67 o
   3   9   7       74.77       66.22      9.03 o
   4   9   7       12.38       10.41     10.18 o
   5   9   7       10.50       13.47      5.86 o
   6   9   7        7.68       10.25      3.32 o
   7   9   7        0.97       -2.88      3.90 o
  -8  10   7        4.67        7.90      7.64 o
  -7  10   7        1.21        1.96      3.18 o
  -6  10   7       18.28       23.80      5.63 o
  -5  10   7       11.05       15.33      4.47 o
  -4  10   7        2.15        8.01      3.07 o
  -3  10   7        1.43       -0.47      1.60 o
  -2  10   7        4.86        4.94      5.42 o
  -1  10   7       27.32       27.38      6.16 o
   0  10   7        5.42        4.91      2.25 o
   1  10   7       44.33       45.04      6.57 o
   2  10   7       14.97       24.54      6.98 o
   3  10   7       25.93       21.48      4.75 o
   4  10   7       25.43       34.98      6.41 o
   5  10   7       24.36       34.11      6.57 o
   6  10   7       26.94       41.32      6.40 o
  -7  11   7        1.66        5.70      7.43 o
  -6  11   7        4.84        8.06      4.14 o
  -5  11   7        2.25        1.92      2.60 o
  -4  11   7       18.35       25.79      4.87 o
  -3  11   7       10.08       11.10      4.02 o
  -2  11   7        6.63       14.00      2.96 o
  -1  11   7        3.17        5.24      2.03 o
   0  11   7       10.11        9.58      4.61 o
   1  11   7        2.46        5.16      3.41 o
   2  11   7        4.42       -1.67      2.55 o
   3  11   7        9.00        6.85      3.18 o
   4  11   7        2.46        7.22      3.58 o
  -5  12   7        9.45       21.69      6.52 o
  -4  12   7       13.31        9.88      4.33 o
  -3  12   7        2.29        6.87      4.02 o
  -2  12   7        9.47       13.06      3.03 o
  -1  12   7        1.98        3.11      3.79 o
   0  12   7       20.64       23.70      4.53 o
   1  12   7       10.28       13.70      4.48 o
   2  12   7       45.53       53.57     11.51 o
  -1  13   7       28.21       37.37      7.89 o
  -3 -12   8        6.15        1.88      4.02 o
  -2 -12   8        3.99        5.93      4.96 o
  -1 -12   8       26.49       29.21      5.65 o
   0 -12   8        3.81        8.30      5.75 o
  -7 -11   8        9.82       11.35      6.52 o
  -6 -11   8       17.41       28.49     13.59 o
  -5 -11   8        0.44       11.80      3.22 o
  -4 -11   8        0.33        9.79      3.17 o
  -3 -11   8       18.05       22.67      4.51 o
  -2 -11   8        1.68        2.99      2.73 o
  -1 -11   8       16.94       18.20     10.03 o
   0 -11   8        9.47        8.51      3.63 o
   1 -11   8       16.24       31.30      6.08 o
   2 -11   8        0.21       15.53      6.57 o
   3 -11   8       13.17       23.00      5.81 o
   4 -11   8       10.62        5.75      6.26 o
  -8 -10   8        0.86        7.63      3.23 o
  -7 -10   8       19.16       35.66      9.60 o
  -6 -10   8        4.40       10.49      3.04 o
  -5 -10   8       15.57       11.97      5.07 o
  -4 -10   8       19.83       15.71      3.78 o
  -3 -10   8       31.20       43.27      8.68 o
  -2 -10   8       39.76       48.29      9.62 o
  -1 -10   8        2.52        7.40      6.03 o
   0 -10   8       36.58       33.26      6.47 o
   1 -10   8        3.10        8.69      3.51 o
   2 -10   8        3.22        5.38      2.60 o
   3 -10   8       28.55       30.05      6.07 o
   4 -10   8        1.61        6.96      4.36 o
   5 -10   8       23.64       19.64      5.62 o
   6 -10   8        2.44       16.40      7.18 o
  -9  -9   8        0.15        5.51      3.02 o
  -8  -9   8        1.47        4.28      2.86 o
  -7  -9   8        7.03       12.61      4.02 o
  -6  -9   8        0.17        2.17      2.45 o
  -5  -9   8       22.86       23.39      5.24 o
  -4  -9   8        1.48       -2.13      2.43 o
  -3  -9   8        9.07        8.14      2.79 o
  -2  -9   8       29.61       32.15      5.99 o
  -1  -9   8       16.56       16.56      4.53 o
   0  -9   8       19.57       16.60      4.28 o
   1  -9   8        6.86        9.32      4.63 o
   2  -9   8        4.09        1.87      2.37 o
   3  -9   8        0.25        0.02      5.78 o
   4  -9   8        5.03        4.60      3.30 o
   5  -9   8       11.47       14.57      7.43 o
   6  -9   8        1.08        3.79      3.36 o
   7  -9   8        0.70        4.63      5.40 o
 -10  -8   8        0.21        5.55      4.28 o
  -9  -8   8        8.76        5.55      2.68 o
  -8  -8   8        0.39        6.13      2.65 o
  -7  -8   8       17.21       14.75      3.77 o
  -6  -8   8       25.57       30.21      5.81 o
  -5  -8   8       96.80       87.96     10.14 o
  -4  -8   8       15.44       17.02      4.71 o
  -3  -8   8       56.68       56.94      8.11 o
  -2  -8   8      252.80      204.88     12.32 o
  -1  -8   8       43.68       43.76      6.95 o
   0  -8   8       29.92       26.99      4.33 o
   1  -8   8       46.95       46.31      6.02 o
   2  -8   8       19.12       22.83      4.62 o
   3  -8   8       52.08       56.33      8.39 o
   4  -8   8        6.91       16.96      5.30 o
   5  -8   8       11.39       13.83      7.59 o
   6  -8   8        1.44       11.90      4.81 o
   7  -8   8        3.21        6.04      3.88 o
 -11  -7   8        0.22        3.16      4.94 o
 -10  -7   8        9.18       15.79      4.08 o
  -9  -7   8       13.86       11.80      3.62 o
  -8  -7   8       13.19       15.51      3.09 o
  -7  -7   8       10.00       10.62      2.96 o
  -6  -7   8        1.09        9.97      2.70 o
  -5  -7   8       19.25       21.95      3.91 o
  -4  -7   8        2.49        2.11      2.39 o
  -3  -7   8       57.82       60.64      8.08 o
  -2  -7   8        0.50        2.45      3.84 o
  -1  -7   8      110.26      100.11      9.74 o
   0  -7   8       12.58       11.28      3.13 o
   1  -7   8       13.28        9.91      2.98 o
   2  -7   8       60.76       64.78      6.89 o
   3  -7   8        6.24        5.26      3.52 o
   4  -7   8        9.35        9.28      4.16 o
   5  -7   8       31.34       26.91      6.80 o
   6  -7   8        1.94        8.21      4.18 o
   7  -7   8        1.33        8.76      4.17 o
   8  -7   8        3.63        6.21      5.91 o
 -11  -6   8        3.95        3.76      2.90 o
 -10  -6   8        6.46        4.33      2.57 o
  -9  -6   8       18.38       16.50      4.16 o
  -8  -6   8        4.92        7.36      2.38 o
  -7  -6   8       53.68       54.72      6.13 o
  -6  -6   8       11.83       16.86      3.27 o
  -5  -6   8      110.46      104.19      7.78 o
  -4  -6   8       72.44       77.87      7.11 o
  -3  -6   8       22.08       22.14      4.15 o
  -2  -6   8       54.42       59.88      5.87 o
  -1  -6   8       46.51       52.36      4.42 o
   0  -6   8       17.83       16.43      2.93 o
   1  -6   8        0.00        3.60      1.86 o
   2  -6   8       40.30       39.52      3.83 o
   3  -6   8      281.73      263.59      9.31 o
   4  -6   8      282.00      236.89     10.59 o
   5  -6   8      122.33      125.50      9.29 o
   6  -6   8       10.67       14.41      3.15 o
   7  -6   8       18.72       22.79      7.51 o
   8  -6   8        7.94       10.22      4.06 o
   9  -6   8        1.74        4.48      5.70 o
 -12  -5   8        1.99        6.42      3.32 o
 -11  -5   8       17.50       14.75     12.42 o
 -10  -5   8        6.49        7.07      2.91 o
  -9  -5   8       76.05       55.89      7.88 o
  -8  -5   8      147.19      149.40      8.87 o
  -7  -5   8      105.35       92.32      9.64 o
  -6  -5   8       49.40       56.45      5.97 o
  -5  -5   8       93.13       91.80      7.26 o
  -4  -5   8        1.57        3.75      2.50 o
  -3  -5   8      263.79      266.30     16.56 o
  -2  -5   8       29.47       35.39      4.75 o
  -1  -5   8       16.35       26.58      4.12 o
   0  -5   8       57.47       57.77      4.58 o
   1  -5   8       75.27       80.33      5.44 o
   2  -5   8      135.11      124.95      5.65 o
   3  -5   8      207.68      193.99      6.70 o
   4  -5   8        1.20        0.98      1.85 o
   5  -5   8       59.37       55.40      6.50 o
   6  -5   8       12.11       18.28      5.32 o
   7  -5   8       94.72      111.59     11.47 o
   8  -5   8       24.81       22.56      6.01 o
   9  -5   8        0.43       10.70      4.32 o
 -12  -4   8       11.80       26.85      4.80 o
 -11  -4   8        4.97       12.92      3.44 o
 -10  -4   8       15.76       23.19      4.34 o
  -9  -4   8       27.10       32.44      5.89 o
  -8  -4   8      137.45      130.91     11.30 o
  -7  -4   8      293.94      265.18     10.63 o
  -6  -4   8      338.64      313.00     11.31 o
  -5  -4   8       30.64       29.36      4.43 o
  -4  -4   8      426.77      384.44     12.15 o
  -3  -4   8      193.51      210.40      8.38 o
  -2  -4   8       42.76       49.30      3.33 o
  -1  -4   8      345.18      317.95      7.47 o
   0  -4   8       79.95       75.62      4.13 o
   1  -4   8       92.77      102.83      4.74 o
   2  -4   8      128.28      126.76      5.10 o
   3  -4   8      123.71      127.51      5.31 o
   4  -4   8       55.12       57.37      4.91 o
   5  -4   8       21.49       17.44      7.51 o
   6  -4   8       97.06       97.69     10.19 o
   7  -4   8        5.81       12.15      3.81 o
   8  -4   8        1.69        8.63      5.40 o
   9  -4   8       23.60       25.29     12.04 o
  10  -4   8        1.08       -4.28      4.33 o
 -12  -3   8        7.67        9.27      3.09 o
 -11  -3   8       37.60       38.37      6.14 o
 -10  -3   8       18.81       19.06      4.84 o
  -9  -3   8       15.36       23.69      5.16 o
  -8  -3   8      131.56      124.76      9.81 o
  -7  -3   8       33.36       29.74      5.85 o
  -6  -3   8      202.88      183.03      8.06 o
  -5  -3   8      171.33      166.10      7.76 o
  -4  -3   8      182.36      191.56      9.44 o
  -3  -3   8        4.35        5.10      1.67 o
  -2  -3   8      133.89      131.33      4.15 o
  -1  -3   8      172.82      168.16      4.96 o
   0  -3   8      328.40      332.52      7.50 o
   1  -3   8      490.91      469.34      8.72 o
   2  -3   8      168.40      163.35      5.59 o
   3  -3   8      471.56      466.12     17.02 o
   4  -3   8      248.13      217.13      8.69 o
   5  -3   8      186.65      159.68     10.21 o
   6  -3   8      109.87      124.40     15.76 o
   7  -3   8       46.60       53.95      8.11 o
   8  -3   8       18.28       17.67      4.50 o
   9  -3   8       13.15        6.92      3.94 o
  10  -3   8        4.27        7.05      3.87 o
 -12  -2   8        4.33        5.46      6.52 o
 -11  -2   8        3.30       -0.12      6.21 o
 -10  -2   8        2.76        2.76      5.12 o
  -9  -2   8       24.60       19.15      9.06 o
  -8  -2   8       54.51       51.59      7.67 o
  -7  -2   8       12.35       17.40      4.27 o
  -6  -2   8       60.40       57.59      4.71 o
  -5  -2   8       66.95       71.83      4.32 o
  -4  -2   8      644.28      615.27     12.19 o
  -3  -2   8      218.99      203.66      6.24 o
  -2  -2   8      114.65      123.97      4.79 o
  -1  -2   8      306.10      278.71      9.27 o
   0  -2   8      140.76      126.83      4.94 o
   1  -2   8       29.23       22.07      2.79 o
   2  -2   8      235.39      244.51      7.25 o
   3  -2   8       74.39       72.22      5.66 o
   4  -2   8      365.65      343.59     13.59 o
   5  -2   8       73.05       61.00      5.63 o
   6  -2   8       43.89       52.37      7.64 o
   7  -2   8       11.17       16.70      4.27 o
   8  -2   8       82.40       82.12     10.51 o
   9  -2   8        9.41       10.99      4.59 o
  10  -2   8        2.34        7.31      4.28 o
 -13  -1   8        0.06       -3.41      3.41 o
 -12  -1   8        8.42       12.06      3.36 o
 -11  -1   8        3.27       -2.82      3.39 o
 -10  -1   8       17.37       20.83      4.78 o
  -9  -1   8        0.24        3.95      5.02 o
  -8  -1   8       18.73       15.48      4.09 o
  -7  -1   8       39.39       39.22      6.64 o
  -6  -1   8        1.10        1.23      1.65 o
  -5  -1   8       59.80       57.34      4.88 o
  -4  -1   8      166.62      165.18      5.30 o
  -3  -1   8      287.26      308.06      9.14 o
  -2  -1   8      642.61      626.17     12.56 o
  -1  -1   8       26.20       32.46      3.46 o
   0  -1   8      240.89      250.42      7.08 o
   1  -1   8     1667.10     1777.54     25.58 o
   2  -1   8       27.81       39.38      3.30 o
   3  -1   8      322.38      320.81     10.39 o
   4  -1   8        7.94        9.49      2.77 o
   5  -1   8      163.58      149.85     11.23 o
   6  -1   8       59.24       53.75      7.96 o
   7  -1   8       41.20       39.55      7.46 o
   8  -1   8        8.15        6.72      2.96 o
   9  -1   8        5.11        2.46      3.79 o
  10  -1   8        0.08        5.72      3.92 o
 -13   0   8        0.00        5.91      5.40 o
 -12   0   8        0.99        3.94      2.95 o
 -11   0   8        4.66        1.68      2.90 o
 -10   0   8        0.36        1.75      4.15 o
  -9   0   8       47.90       63.12      8.27 o
  -8   0   8       27.86       23.88      5.12 o
  -7   0   8      177.74      177.37      7.70 o
  -6   0   8       11.83       13.92      2.78 o
  -5   0   8        8.03       11.25      2.57 o
  -4   0   8      157.94      163.72      7.01 o
  -3   0   8      163.46      152.47      4.06 o
  -2   0   8      682.37      721.40     12.42 o
  -1   0   8      195.94      195.51      5.32 o
   0   0   8      124.12      114.02      4.14 o
   1   0   8      212.45      223.06      6.09 o
   2   0   8        7.04        5.34      1.49 o
   3   0   8      161.71      175.13      7.63 o
   4   0   8      191.56      159.71      7.44 o
   5   0   8        1.70        2.04      1.85 o
   6   0   8       23.44       18.94      4.80 o
   7   0   8        0.66        3.91      2.64 o
   8   0   8        7.09       10.25      7.20 o
   9   0   8        3.00        3.68      2.37 o
  10   0   8        0.30       -0.99      2.53 o
 -12   1   8        8.43        5.66      3.74 o
 -11   1   8        3.25        5.79      2.38 o
 -10   1   8       17.44       20.51      4.84 o
  -9   1   8        0.24        1.46      2.08 o
  -8   1   8       18.74       13.61      5.73 o
  -7   1   8       39.41       38.95      3.82 o
  -6   1   8        1.06        2.84      1.66 o
  -5   1   8       60.11       47.83      4.73 o
  -4   1   8      166.95      162.23      7.01 o
  -3   1   8      287.65      300.05      8.88 o
  -2   1   8      642.94      638.20     12.57 o
  -1   1   8       26.02       31.48      2.33 o
   0   1   8      240.58      265.70      6.31 o
   1   1   8     1667.15     1795.74     22.80 o
   2   1   8       27.66       25.54      3.52 o
   3   1   8      322.42      332.80      8.44 o
   4   1   8        7.90        7.85      2.22 o
   5   1   8      163.57      150.94      7.74 o
   6   1   8       59.39       49.84      5.39 o
   7   1   8       41.05       42.25      7.21 o
   8   1   8        8.14       14.76      3.51 o
   9   1   8        5.09        1.68      2.83 o
  10   1   8        0.08       -0.78      3.34 o
 -12   2   8        4.34       10.01      3.24 o
 -11   2   8        3.28        2.84      2.25 o
 -10   2   8        2.76        4.11      2.19 o
  -9   2   8       24.58       17.75      6.11 o
  -8   2   8       54.56       49.38      5.62 o
  -7   2   8       12.39       16.67      3.59 o
  -6   2   8       60.30       63.73      6.58 o
  -5   2   8       66.87       76.12     12.00 o
  -4   2   8      644.88      618.26     14.34 o
  -3   2   8      219.40      206.02      7.25 o
  -2   2   8      114.65      123.87      3.61 o
  -1   2   8      305.97      282.69      9.27 o
   0   2   8      140.84      126.95      4.22 o
   1   2   8       29.31       29.45      3.58 o
   2   2   8      235.38      238.36      8.72 o
   3   2   8       74.65       73.92      4.51 o
   4   2   8      365.74      366.05     12.57 o
   5   2   8       73.08       65.51      5.99 o
   6   2   8       43.80       48.50      5.68 o
   7   2   8       11.21        5.88      3.07 o
   8   2   8       82.44       83.09     11.97 o
   9   2   8        9.42        7.34      3.09 o
  10   2   8        2.33        5.11      5.35 o
 -12   3   8        7.67        6.00      3.38 o
 -11   3   8       37.62       43.40      8.63 o
 -10   3   8       18.82       24.27      5.02 o
  -9   3   8       15.38       16.10      5.58 o
  -8   3   8      131.60      127.90      8.02 o
  -7   3   8       33.34       34.33      4.66 o
  -6   3   8      202.75      177.23     16.15 o
  -5   3   8      171.39      163.40      6.55 o
  -4   3   8      182.15      176.97      7.31 o
  -3   3   8        4.32        5.42      1.85 o
  -2   3   8      133.99      134.57      5.66 o
  -1   3   8      172.90      165.62      5.97 o
   0   3   8      328.28      325.23     10.62 o
   1   3   8      489.88      472.21     22.25 o
   2   3   8      168.18      167.40      9.27 o
   3   3   8      472.00      431.34     15.82 o
   4   3   8      248.42      216.07      8.76 o
   5   3   8      186.61      175.59      8.44 o
   6   3   8      109.86      115.27      8.20 o
   7   3   8       46.60       42.91      5.57 o
   8   3   8       18.26       21.86      4.39 o
   9   3   8       13.15       20.67      4.46 o
  10   3   8        4.27        4.71      4.25 o
 -12   4   8       11.78       12.62      8.02 o
 -11   4   8        4.97       10.37      2.83 o
 -10   4   8       15.72       17.10      4.11 o
  -9   4   8       27.10       30.08      5.39 o
  -8   4   8      137.54      145.99      8.34 o
  -7   4   8      293.78      297.62     11.30 o
  -6   4   8      338.76      332.31     11.73 o
  -5   4   8       30.60       30.31      3.47 o
  -4   4   8      426.04      413.16     10.53 o
  -3   4   8      193.38      202.25      6.96 o
  -2   4   8       42.69       51.41      4.24 o
  -1   4   8      345.24      325.78     14.26 o
   0   4   8       80.07       81.58      4.11 o
   1   4   8       92.91       85.54     10.95 o
   2   4   8      128.23      120.43      7.97 o
   3   4   8      123.65      125.66      8.32 o
   4   4   8       55.23       51.62      6.10 o
   5   4   8       21.42       20.32      3.51 o
   6   4   8       97.09      102.94     13.89 o
   7   4   8        5.82       14.65      4.05 o
   8   4   8        1.67        4.69      5.37 o
   9   4   8       23.61       28.68     10.49 o
  10   4   8        1.08       -3.06      3.67 o
 -11   5   8       17.52       25.02      9.22 o
 -10   5   8        6.47       14.54      7.20 o
  -9   5   8       76.04       88.52      9.36 o
  -8   5   8      147.25      144.27      8.09 o
  -7   5   8      105.38      118.64      8.08 o
  -6   5   8       49.57       55.85      5.83 o
  -5   5   8       93.21       84.01      5.19 o
  -4   5   8        1.59        4.50      1.97 o
  -3   5   8      263.87      256.07      8.13 o
  -2   5   8       29.36       38.22      3.46 o
  -1   5   8       16.41       22.25      2.66 o
   0   5   8       57.49       50.40      5.04 o
   1   5   8       75.34       77.09      7.09 o
   2   5   8      135.32      136.51     12.37 o
   3   5   8      207.77      211.35     10.83 o
   4   5   8        1.20        3.51      1.53 o
   5   5   8       59.24       45.86      5.28 o
   6   5   8       12.10       17.40      3.39 o
   7   5   8       94.78      111.25      8.72 o
   8   5   8       24.82       24.34     11.74 o
   9   5   8        0.44        3.06      2.50 o
  10   5   8        5.58       14.31      5.09 o
 -11   6   8        3.94        2.80      4.89 o
 -10   6   8        6.47        5.50      5.24 o
  -9   6   8       18.39       19.78      4.71 o
  -8   6   8        4.93        3.91      3.64 o
  -7   6   8       53.61       63.41      8.24 o
  -6   6   8       11.74       10.52      3.73 o
  -5   6   8      110.42      103.06      7.27 o
  -4   6   8       72.45       67.24      5.89 o
  -3   6   8       22.06       21.55      3.46 o
  -2   6   8       54.41       62.08      5.39 o
  -1   6   8       46.63       49.17      4.64 o
   0   6   8       17.73       15.22      2.61 o
   1   6   8        0.01        2.87      1.43 o
   2   6   8       40.13       35.99      5.61 o
   3   6   8      281.54      249.29     16.14 o
   4   6   8      281.76      233.25     11.10 o
   5   6   8      122.30      125.29      7.57 o
   6   6   8       10.67       12.65      2.95 o
   7   6   8       18.71       14.23      3.96 o
   8   6   8        7.95       18.67      3.21 o
   9   6   8        1.73        1.37      4.99 o
 -10   7   8        9.17       13.44      6.52 o
  -9   7   8       13.85       12.44      5.24 o
  -8   7   8       13.17       20.98      4.80 o
  -7   7   8       10.03        5.61      3.47 o
  -6   7   8        1.08        9.36      3.56 o
  -5   7   8       19.22       25.94      5.27 o
  -4   7   8        2.50        3.65      1.74 o
  -3   7   8       57.78       57.26      5.61 o
  -2   7   8        0.50        4.21      2.15 o
  -1   7   8      110.25      106.90      9.19 o
   0   7   8       12.65        9.28      2.47 o
   1   7   8       13.28       11.61      3.29 o
   2   7   8       60.81       69.53      7.80 o
   3   7   8        6.27        7.64      4.35 o
   4   7   8        9.37       17.16      4.21 o
   5   7   8       31.34       32.87      6.01 o
   6   7   8        1.94        2.24      2.70 o
   7   7   8        1.32        6.47      5.09 o
   8   7   8        3.64        0.31      4.68 o
 -10   8   8        0.21        0.97      5.19 o
  -9   8   8        8.77       13.47      4.68 o
  -8   8   8        0.40       -0.54      3.02 o
  -7   8   8       17.18       21.86      4.74 o
  -6   8   8       25.65       31.58      5.98 o
  -5   8   8       97.00       79.72      9.23 o
  -4   8   8       15.50       13.26      3.01 o
  -3   8   8       56.79       57.27      5.91 o
  -2   8   8      252.88      209.94     11.13 o
  -1   8   8       43.59       28.13      4.85 o
   0   8   8       29.89       25.13      4.88 o
   1   8   8       46.90       37.11      5.78 o
   2   8   8       19.11       24.68      4.53 o
   3   8   8       52.18       46.11      7.45 o
   4   8   8        6.93        4.90      2.96 o
   5   8   8       11.39       18.17      4.76 o
   6   8   8        1.44        3.03      3.16 o
   7   8   8        3.22        8.64      3.69 o
   8   8   8        0.25        1.53      4.74 o
  -9   9   8        0.14        9.03      4.05 o
  -8   9   8        1.47       -0.54      3.46 o
  -7   9   8        7.01        5.11      3.92 o
  -6   9   8        0.17        4.89      3.17 o
  -5   9   8       22.87       14.84      4.73 o
  -4   9   8        1.49        2.03      2.61 o
  -3   9   8        9.04        7.40      2.25 o
  -2   9   8       29.67       34.36      5.52 o
  -1   9   8       16.61       19.85      4.21 o
   0   9   8       19.55       20.46      4.56 o
   1   9   8        6.84       10.52      2.86 o
   2   9   8        4.09        8.12      2.46 o
   3   9   8        0.25       -0.26      2.40 o
   4   9   8        5.01        4.25      2.71 o
   5   9   8       11.46       17.37      7.94 o
   6   9   8        1.08        4.28      5.37 o
   7   9   8        0.70        1.19     10.69 o
  -8  10   8        0.86        2.57      6.36 o
  -7  10   8       19.21       25.82      5.83 o
  -6  10   8        4.41        6.28      3.95 o
  -5  10   8       15.57       11.67      4.18 o
  -4  10   8       19.86       19.94      7.97 o
  -3  10   8       31.20       33.45      5.35 o
  -2  10   8       39.74       41.72      7.99 o
  -1  10   8        2.52        1.59      2.20 o
   0  10   8       36.60       26.59      6.06 o
   1  10   8        3.09       -1.18      2.02 o
   2  10   8        3.19        7.13      3.26 o
   3  10   8       28.62       27.05      5.15 o
   4  10   8        1.64        4.90      3.59 o
   5  10   8       23.69       31.58      5.99 o
   6  10   8        2.42       15.22      5.60 o
  -6  11   8       17.39       25.30      6.98 o
  -5  11   8        0.43        6.00      2.74 o
  -4  11   8        0.33       -3.41      3.41 o
  -3  11   8       18.03       17.62      5.80 o
  -2  11   8        1.70        1.88      2.35 o
  -1  11   8       16.92       17.26      3.79 o
   0  11   8        9.44       13.36      2.88 o
   1  11   8       16.31       22.03      3.85 o
   2  11   8        0.21        1.27      2.57 o
   3  11   8       13.22       22.14      4.69 o
   4  11   8       10.61       10.29      5.80 o
  -3  12   8        6.14        7.59      3.62 o
  -2  12   8        3.99        5.18      2.44 o
  -1  12   8       26.51       24.11      6.62 o
   0  12   8        3.82       -3.41      3.41 o
   1  12   8        4.53       13.14      4.68 o
  -6 -11   9       26.44       31.57      8.25 o
  -5 -11   9       10.55       14.76      4.56 o
  -4 -11   9        9.06        8.82      4.35 o
  -3 -11   9        3.54        3.30      5.98 o
  -2 -11   9        8.41       15.84      8.12 o
  -1 -11   9       11.08       11.79      5.68 o
   0 -11   9       36.48       48.47     15.73 o
   1 -11   9        6.66       13.28      4.63 o
   2 -11   9        9.34        8.96      6.11 o
   4 -11   9       24.87       31.47      8.35 o
  -8 -10   9        6.03        4.94      4.94 o
  -7 -10   9        2.47       19.44      8.33 o
  -6 -10   9        3.42        6.41      2.97 o
  -5 -10   9        1.83        5.49      5.12 o
  -4 -10   9        0.36        9.55      3.34 o
  -3 -10   9       33.66       33.67      5.64 o
  -2 -10   9       19.76       17.91      4.61 o
  -1 -10   9        5.48        3.75      4.79 o
   0 -10   9        6.38        9.57      5.55 o
   1 -10   9        2.85        6.09      3.54 o
   2 -10   9       10.73        4.68      3.64 o
   3 -10   9       18.75       25.25      5.83 o
   4 -10   9        9.89       20.20      5.47 o
   5 -10   9        2.32        3.36      5.75 o
  -9  -9   9        2.64       31.57      6.47 o
  -8  -9   9        5.37       17.37      3.74 o
  -7  -9   9        5.44        9.10      7.43 o
  -6  -9   9        1.65        7.40      6.47 o
  -5  -9   9       29.12       33.09      6.19 o
  -4  -9   9        1.66        5.68      4.05 o
  -3  -9   9       15.74       10.42      3.92 o
  -2  -9   9        1.50        3.78      3.06 o
  -1  -9   9       17.67       22.47      5.44 o
   0  -9   9       36.50       36.31      7.94 o
   1  -9   9       12.03        8.42      3.62 o
   2  -9   9       15.05       11.59      3.19 o
   3  -9   9        2.36        4.17      4.53 o
   4  -9   9        4.68        2.18      3.06 o
   5  -9   9        0.85        6.41      4.49 o
   6  -9   9        8.82       25.82      5.94 o
 -10  -8   9        2.08        9.42      4.38 o
  -9  -8   9        0.74       14.10      8.96 o
  -8  -8   9       10.28       13.54      3.60 o
  -7  -8   9        0.47       -2.43      2.44 o
  -6  -8   9       16.23       16.55      3.97 o
  -5  -8   9       40.85       50.75      8.89 o
  -4  -8   9       79.59       63.47      8.19 o
  -3  -8   9       19.74       17.44      4.39 o
  -2  -8   9       18.35       20.50      6.54 o
  -1  -8   9       91.99       68.49      9.04 o
   0  -8   9       79.44       93.33     10.44 o
   1  -8   9        9.30       10.97      3.56 o
   2  -8   9       81.86       70.62      7.60 o
   3  -8   9       22.49       22.88      5.48 o
   4  -8   9       14.36       18.64      4.43 o
   5  -8   9        3.14       10.44      3.64 o
   6  -8   9       13.75       12.37      4.32 o
   7  -8   9        1.81        3.24      4.56 o
 -10  -7   9        8.30       -2.24      3.97 o
  -9  -7   9       17.60       26.77      5.32 o
  -8  -7   9       17.01       22.49      4.88 o
  -7  -7   9       26.76       18.70      5.24 o
  -6  -7   9        8.51       14.53      4.11 o
  -5  -7   9       39.52       55.35      6.17 o
  -4  -7   9       47.19       51.33      6.11 o
  -3  -7   9       66.91       73.15      8.85 o
  -2  -7   9       52.82       49.97      8.50 o
  -1  -7   9        2.00        5.20      2.73 o
   0  -7   9       84.45       86.70      9.73 o
   1  -7   9       38.36       45.92      5.85 o
   2  -7   9      154.67      163.40      9.30 o
   3  -7   9       27.16       31.58      6.22 o
   4  -7   9       51.43       42.06      8.86 o
   5  -7   9       18.37       25.37      5.24 o
   6  -7   9       37.46       46.83      7.45 o
   7  -7   9       20.33       24.38      5.63 o
 -11  -6   9        5.29        7.20      3.35 o
 -10  -6   9       11.70       18.66      4.10 o
  -9  -6   9       15.43       17.36      6.19 o
  -8  -6   9       28.13       38.23      6.50 o
  -7  -6   9        2.13        5.03      2.00 o
  -6  -6   9       28.11       41.45      8.23 o
  -5  -6   9       66.40       64.71      6.72 o
  -4  -6   9       47.09       41.72      5.39 o
  -3  -6   9       44.38       47.29      5.81 o
  -2  -6   9       18.41       18.48      3.77 o
  -1  -6   9       13.47       14.16      3.65 o
   0  -6   9       64.78       65.85      5.22 o
   1  -6   9      210.32      192.59      7.71 o
   2  -6   9       97.61       86.38      5.43 o
   3  -6   9       81.78       91.18      9.42 o
   4  -6   9       48.61       60.35      6.69 o
   5  -6   9       25.03       23.00      4.17 o
   6  -6   9        2.72        2.59      2.40 o
   7  -6   9       33.80       37.48      6.16 o
   8  -6   9       10.95       18.12      5.18 o
 -11  -5   9       21.96       31.27      5.29 o
 -10  -5   9        6.30       10.81      9.19 o
  -9  -5   9       21.94       34.28      6.14 o
  -8  -5   9       32.68       25.01      7.36 o
  -7  -5   9      112.48       98.76     14.33 o
  -6  -5   9      320.14      280.82     11.33 o
  -5  -5   9      285.64      301.05     11.79 o
  -4  -5   9        3.98        6.51      2.71 o
  -3  -5   9      241.72      243.59      9.84 o
  -2  -5   9        7.10        8.74      2.83 o
  -1  -5   9       88.05       92.15      6.66 o
   0  -5   9       98.37      108.27      5.25 o
   1  -5   9       19.91       28.18      3.80 o
   2  -5   9       53.35       58.27      4.08 o
   3  -5   9       41.72       52.66      4.31 o
   4  -5   9       97.36      111.18      8.40 o
   5  -5   9      401.86      375.63     21.76 o
   6  -5   9      103.95       97.62     10.68 o
   7  -5   9        7.48       11.23      3.41 o
   8  -5   9        3.34        4.28      3.69 o
   9  -5   9        1.13       -0.97      7.23 o
 -12  -4   9        0.55        8.79      6.08 o
 -11  -4   9       12.41       18.11      4.11 o
 -10  -4   9        3.46        6.31      2.74 o
  -9  -4   9       12.60       12.95      3.87 o
  -8  -4   9       65.11       76.20      9.36 o
  -7  -4   9      156.20      155.03     11.23 o
  -6  -4   9       17.82       18.79      4.91 o
  -5  -4   9      178.62      140.19      9.23 o
  -4  -4   9      473.24      388.69     32.41 o
  -3  -4   9       26.07       35.03      4.41 o
  -2  -4   9       73.85       79.88      5.21 o
  -1  -4   9      119.57      125.92      5.84 o
   0  -4   9      180.77      171.57      5.82 o
   1  -4   9       96.15       87.78      4.95 o
   2  -4   9       10.69       10.16      2.18 o
   3  -4   9      438.86      401.03      9.81 o
   4  -4   9      134.88      118.44      7.16 o
   5  -4   9       50.84       57.30      7.82 o
   6  -4   9       63.10       64.38      8.57 o
   7  -4   9       57.78       46.40      7.22 o
   8  -4   9        6.79       11.06      3.64 o
   9  -4   9        3.92       12.01      8.04 o
 -12  -3   9       10.52       12.88      3.92 o
 -11  -3   9       21.84       24.29      5.83 o
 -10  -3   9        4.36       15.37      3.60 o
  -9  -3   9       15.23       11.45      3.45 o
  -8  -3   9       29.11       22.23      5.19 o
  -7  -3   9        0.83        1.63      2.55 o
  -6  -3   9       53.02       43.84      7.33 o
  -5  -3   9       22.44       21.26      3.59 o
  -4  -3   9      352.47      331.63     11.72 o
  -3  -3   9       92.06       86.33      4.94 o
  -2  -3   9      232.22      217.45      7.11 o
  -1  -3   9      109.36      107.30      5.14 o
   0  -3   9      592.15      557.96     12.14 o
   1  -3   9       72.66       77.10      5.03 o
   2  -3   9       25.34       28.71      3.35 o
   3  -3   9      497.73      477.11     13.54 o
   4  -3   9       18.21       17.37      3.28 o
   5  -3   9      246.81      214.88     12.27 o
   6  -3   9       28.77       28.69      5.87 o
   7  -3   9        4.44        7.85      5.09 o
   8  -3   9        7.44       13.81      4.30 o
   9  -3   9       16.34       15.25      4.27 o
 -12  -2   9        0.57        5.68      2.87 o
 -11  -2   9       11.33       17.57      3.77 o
 -10  -2   9        0.16        3.25      6.95 o
  -9  -2   9        5.29        6.97      2.91 o
  -8  -2   9       70.14       61.43      9.27 o
  -7  -2   9      307.40      284.34     14.35 o
  -6  -2   9      139.32      130.29      9.92 o
  -5  -2   9       71.41       63.00      6.45 o
  -4  -2   9      108.86      105.68      5.58 o
  -3  -2   9      168.41      155.88      5.59 o
  -2  -2   9        6.76        7.57      1.78 o
  -1  -2   9      286.64      279.02      7.70 o
   0  -2   9       81.79       82.48      4.42 o
   1  -2   9       77.09       81.99      4.21 o
   2  -2   9      138.00      136.94      8.32 o
   3  -2   9       39.27       43.98      4.76 o
   4  -2   9       56.44       49.28      5.17 o
   5  -2   9      141.66      149.96      9.99 o
   6  -2   9       73.38       69.96      8.94 o
   7  -2   9        1.90        0.91      7.03 o
   8  -2   9        3.70        7.55      5.37 o
   9  -2   9       11.55       17.73      4.84 o
 -12  -1   9        1.35        5.93      2.67 o
 -11  -1   9        1.48        3.33      3.15 o
 -10  -1   9       12.89        9.07      5.27 o
  -9  -1   9       36.40       39.98      7.23 o
  -8  -1   9       13.01       17.63      5.00 o
  -7  -1   9       63.84       52.59      7.83 o
  -6  -1   9        1.47        5.25      2.24 o
  -5  -1   9      299.36      289.84     10.37 o
  -4  -1   9      173.46      161.32      7.39 o
  -3  -1   9       12.03       15.55      2.69 o
  -2  -1   9     2024.24     2223.60     28.11 o
  -1  -1   9       51.77       58.90      4.93 o
   0  -1   9      889.05      958.79     15.70 o
   1  -1   9       87.10       91.00      4.49 o
   2  -1   9       83.66       88.82      5.44 o
   3  -1   9       47.00       39.11      4.59 o
   4  -1   9       78.65       80.78      9.80 o
   5  -1   9       25.65       27.02      4.03 o
   6  -1   9        1.69        6.09      3.12 o
   7  -1   9        2.95        3.62      2.57 o
   8  -1   9        0.10        2.92      2.39 o
   9  -1   9        0.25        7.09      3.83 o
  10  -1   9        3.46       14.46      8.10 o
 -12   0   9        0.46       11.90      3.08 o
 -11   0   9       10.45       14.10      2.92 o
 -10   0   9        2.87       -0.53      2.51 o
  -9   0   9        0.09       -0.26      2.70 o
  -8   0   9        2.45       -1.37      2.15 o
  -7   0   9        1.31        2.17      1.60 o
  -6   0   9        9.79       12.31      2.92 o
  -5   0   9        1.65        2.59      1.81 o
  -4   0   9      288.88      296.47      9.85 o
  -3   0   9       45.59       51.63      5.78 o
  -2   0   9      217.42      194.34      5.43 o
  -1   0   9       24.21       39.74      3.30 o
   0   0   9       26.37       25.69      2.56 o
   1   0   9      249.83      277.09      9.88 o
   2   0   9       27.33       27.09      3.83 o
   3   0   9      178.16      180.34      7.95 o
   4   0   9        5.25        5.93      1.94 o
   5   0   9       62.32       46.21      6.69 o
   6   0   9        3.09       14.46      4.03 o
   7   0   9       18.66       15.02      4.52 o
   8   0   9        0.36        7.76      3.13 o
   9   0   9        0.06        6.12      2.61 o
  10   0   9        0.58        0.39      2.63 o
 -12   1   9        1.35        0.30      6.01 o
 -11   1   9        1.48        5.72      2.10 o
 -10   1   9       12.88       14.65      3.59 o
  -9   1   9       36.26       34.83      9.85 o
  -8   1   9       13.00       13.17      4.37 o
  -7   1   9       63.71       52.98      4.60 o
  -6   1   9        1.48        2.81      3.50 o
  -5   1   9      299.40      294.64     11.01 o
  -4   1   9      173.29      169.09      9.69 o
  -3   1   9       11.91       13.33      2.85 o
  -2   1   9     2024.02     2248.78     27.06 o
  -1   1   9       51.87       56.94      3.02 o
   0   1   9      888.71      974.45     14.99 o
   1   1   9       87.09       88.77      9.19 o
   2   1   9       83.42       86.02      5.73 o
   3   1   9       47.22       43.48      4.88 o
   4   1   9       78.46       89.17      6.78 o
   5   1   9       25.68       25.36      3.64 o
   6   1   9        1.69        0.50      1.58 o
   7   1   9        2.97       -0.48      2.04 o
   8   1   9        0.10       -1.93      1.93 o
   9   1   9        0.26        4.40      4.10 o
  10   1   9        3.46        4.91      8.63 o
 -12   2   9        0.56        8.12     10.23 o
 -11   2   9       11.34       15.79      6.29 o
 -10   2   9        0.16        3.65      5.86 o
  -9   2   9        5.28        3.27      9.19 o
  -8   2   9       70.17       69.15      6.60 o
  -7   2   9      307.53      269.23     10.82 o
  -6   2   9      139.58      137.80      7.39 o
  -5   2   9       71.51       74.87      5.49 o
  -4   2   9      108.97      101.38      6.76 o
  -3   2   9      168.48      148.22      6.38 o
  -2   2   9        6.78        5.22      1.71 o
  -1   2   9      286.47      301.11      6.94 o
   0   2   9       81.62       82.59      4.09 o
   1   2   9       76.98       82.04      7.13 o
   2   2   9      138.12      123.77      9.36 o
   3   2   9       39.31       45.41      4.02 o
   4   2   9       56.43       42.65      5.98 o
   5   2   9      141.64      129.93      7.66 o
   6   2   9       73.33       72.18      6.95 o
   7   2   9        1.89       -0.83      3.34 o
   8   2   9        3.69        3.04      2.21 o
   9   2   9       11.53       11.07      4.38 o
 -12   3   9       10.52        8.48      3.51 o
 -11   3   9       21.86       21.60      4.99 o
 -10   3   9        4.36       14.57      8.71 o
  -9   3   9       15.21       19.65      4.79 o
  -8   3   9       29.10       24.37      4.11 o
  -7   3   9        0.83        4.38      2.34 o
  -6   3   9       52.96       57.73      4.78 o
  -5   3   9       22.43       20.74      3.03 o
  -4   3   9      352.47      333.12     10.59 o
  -3   3   9       91.77       90.92      5.55 o
  -2   3   9      232.27      218.11     12.43 o
  -1   3   9      109.20      108.53      5.03 o
   0   3   9      592.30      582.23     17.92 o
   1   3   9       73.03       70.91      6.05 o
   2   3   9       25.24       24.36      3.68 o
   3   3   9      497.70      456.34     13.72 o
   4   3   9       18.28       17.32      3.21 o
   5   3   9      246.60      240.08     11.56 o
   6   3   9       28.77       21.55      3.68 o
   7   3   9        4.43       10.56      2.97 o
   8   3   9        7.41       11.06      4.76 o
   9   3   9       16.33       17.11      3.94 o
 -12   4   9        0.55        7.13      4.02 o
 -11   4   9       12.41       19.55      4.58 o
 -10   4   9        3.46       -0.77      2.46 o
  -9   4   9       12.63       15.19      3.36 o
  -8   4   9       65.20       63.82      6.62 o
  -7   4   9      155.96      161.40      8.44 o
  -6   4   9       17.77       19.34      4.75 o
  -5   4   9      178.52      170.74      6.92 o
  -4   4   9      472.98      408.53     10.78 o
  -3   4   9       26.17       28.52      3.79 o
  -2   4   9       73.82       74.12      4.86 o
  -1   4   9      119.65      130.91      5.70 o
   0   4   9      180.63      185.52      9.55 o
   1   4   9       96.52       78.38      7.56 o
   2   4   9       10.62        8.30      2.50 o
   3   4   9      438.90      379.56     15.46 o
   4   4   9      134.94      127.47      6.66 o
   5   4   9       50.86       43.14      5.18 o
   6   4   9       63.11       55.25      7.26 o
   7   4   9       57.84       57.74      7.79 o
   8   4   9        6.79        5.19      6.57 o
   9   4   9        3.93        3.10      2.80 o
 -11   5   9       21.97       20.95      4.36 o
 -10   5   9        6.31       13.29      9.06 o
  -9   5   9       21.97       30.80      4.51 o
  -8   5   9       32.74       28.26      4.32 o
  -7   5   9      112.49      107.40      7.99 o
  -6   5   9      320.03      302.76     11.51 o
  -5   5   9      285.63      297.53      9.45 o
  -4   5   9        3.95        5.58      1.99 o
  -3   5   9      241.63      244.12      8.07 o
  -2   5   9        7.08       10.57      2.39 o
  -1   5   9       88.25       80.28      5.66 o
   0   5   9       98.30       99.11      9.73 o
   1   5   9       19.96       24.08      4.28 o
   2   5   9       53.25       70.47     11.35 o
   3   5   9       41.71       48.62      9.50 o
   4   5   9       97.48       97.68      7.35 o
   5   5   9      401.85      348.18     12.68 o
   6   5   9      104.11      111.86      8.77 o
   7   5   9        7.50        7.01      2.26 o
   8   5   9        3.33        8.36      2.68 o
   9   5   9        1.14       -0.71      2.46 o
 -11   6   9        5.30        9.27      6.06 o
 -10   6   9       11.69       13.03      6.57 o
  -9   6   9       15.42       18.04      5.04 o
  -8   6   9       28.12       18.94      4.50 o
  -7   6   9        2.15        4.21      5.50 o
  -6   6   9       28.16       31.32     11.58 o
  -5   6   9       66.66       66.70      6.13 o
  -4   6   9       47.15       43.89      4.97 o
  -3   6   9       44.30       47.97      4.99 o
  -2   6   9       18.54       28.34      4.81 o
  -1   6   9       13.40       10.72      3.84 o
   0   6   9       64.72       66.82      8.96 o
   1   6   9      210.25      187.34      9.49 o
   2   6   9       97.64       88.84      8.65 o
   3   6   9       81.99       69.91      7.79 o
   4   6   9       48.72       57.32      6.15 o
   5   6   9       25.02       27.75      4.13 o
   6   6   9        2.73        6.13      2.83 o
   7   6   9       33.73       31.97      4.53 o
   8   6   9       10.94       18.99      4.47 o
 -10   7   9        8.32        6.50      6.57 o
  -9   7   9       17.59       15.03      4.71 o
  -8   7   9       16.99       15.08      9.80 o
  -7   7   9       26.72       23.78      5.05 o
  -6   7   9        8.51        9.62      3.58 o
  -5   7   9       39.64       44.84      6.93 o
  -4   7   9       46.98       45.33      5.27 o
  -3   7   9       66.94       72.32      6.30 o
  -2   7   9       52.80       59.14      7.46 o
  -1   7   9        1.98        4.60      2.19 o
   0   7   9       84.56       78.51      9.14 o
   1   7   9       38.42       35.33      5.79 o
   2   7   9      154.71      143.56     11.18 o
   3   7   9       27.14       33.50      8.86 o
   4   7   9       51.38       52.27      7.61 o
   5   7   9       18.35       21.15      7.13 o
   6   7   9       37.40       39.56      6.71 o
   7   7   9       20.38       19.76      7.18 o
   8   7   9        2.16       -1.04      3.18 o
 -10   8   9        2.07        3.06      5.30 o
  -9   8   9        0.73        4.10      3.88 o
  -8   8   9       10.28        7.71      4.20 o
  -7   8   9        0.48        2.61      6.72 o
  -6   8   9       16.22       17.16     10.74 o
  -5   8   9       40.87       40.67      6.92 o
  -4   8   9       79.43       68.35      6.54 o
  -3   8   9       19.74       16.24      3.38 o
  -2   8   9       18.34       16.66      4.24 o
  -1   8   9       92.02       66.50      8.05 o
   0   8   9       79.47       68.81      8.36 o
   1   8   9        9.29       10.95      3.97 o
   2   8   9       81.73       64.58      7.78 o
   3   8   9       22.47       19.72      5.07 o
   4   8   9       14.39       19.55      5.00 o
   5   8   9        3.14        8.96      3.34 o
   6   8   9       13.74       24.16      4.80 o
   7   8   9        1.81       -1.22      5.04 o
  -9   9   9        2.64        6.92      5.40 o
  -8   9   9        5.36       14.52      4.39 o
  -7   9   9        5.46        8.26      5.09 o
  -6   9   9        1.69        2.32      3.21 o
  -5   9   9       29.21       30.27      5.89 o
  -4   9   9        1.67        0.34      1.88 o
  -3   9   9       15.79       15.77      3.96 o
  -2   9   9        1.50        2.17      2.26 o
  -1   9   9       17.60       22.00      5.80 o
   0   9   9       36.50       36.53      5.92 o
   1   9   9       12.02       19.14      4.24 o
   2   9   9       15.06       15.42      4.00 o
   3   9   9        2.35        1.05      2.26 o
   4   9   9        4.68       10.30      3.94 o
   5   9   9        0.86        5.00      3.18 o
   6   9   9        8.75       15.02      4.02 o
  -7  10   9        2.48        9.18      5.12 o
  -6  10   9        3.42        4.10      3.63 o
  -5  10   9        1.86        1.17      3.46 o
  -4  10   9        0.35        3.11      2.70 o
  -3  10   9       33.77       28.50      4.72 o
  -2  10   9       19.72       18.99      5.73 o
  -1  10   9        5.47        4.14      4.20 o
   0  10   9        6.40        6.10      5.45 o
   1  10   9        2.86        1.47      5.45 o
   2  10   9       10.76       18.13      5.96 o
   3  10   9       18.74       19.76      4.42 o
   4  10   9        9.89       10.12      6.57 o
   5  10   9        2.31       -0.46      4.89 o
  -6  11   9       26.42       28.92      7.89 o
  -5  11   9       10.59       18.38      5.55 o
  -4  11   9        9.03        0.46      3.72 o
  -3  11   9        3.54       11.56      3.67 o
  -2  11   9        8.38        5.48      2.65 o
  -1  11   9       11.06       11.43      3.01 o
   0  11   9       36.42       32.59      9.65 o
   1  11   9        6.67       18.45     12.83 o
   2  11   9        9.32        4.48      3.72 o
   3  11   9       25.37       47.00     10.59 o
  -2  12   9        2.45       -0.49      6.03 o
  -1  12   9        0.59        7.00      7.64 o
   0  12   9        1.29        1.82      2.35 o
  -6 -11  10        5.03       12.27      6.11 o
  -5 -11  10        2.76       10.59      4.63 o
  -4 -11  10       13.91       23.94      4.99 o
  -3 -11  10       17.34       27.65     10.87 o
  -2 -11  10        4.98        6.20      3.55 o
  -1 -11  10        7.02       16.79      4.14 o
   0 -11  10        8.01       10.14      3.81 o
   1 -11  10        8.91       16.14      8.07 o
  -7 -10  10       10.73        3.00      4.18 o
  -6 -10  10        0.78        2.41      4.05 o
  -5 -10  10       12.60       19.57      3.67 o
  -4 -10  10       18.13       14.07      5.09 o
  -3 -10  10       16.33       15.06      8.76 o
  -2 -10  10       15.11       15.23      5.09 o
  -1 -10  10        6.25        6.82      3.14 o
   0 -10  10       22.97       20.33      5.03 o
   1 -10  10        0.77       -0.74      6.01 o
   2 -10  10        0.02        8.78      3.96 o
   3 -10  10        4.55       -1.78      5.24 o
   5 -10  10       19.92       29.79      8.25 o
  -8  -9  10        6.65        8.35      4.79 o
  -7  -9  10        1.19        6.88      3.03 o
  -6  -9  10        0.21        1.73      3.26 o
  -5  -9  10       11.30       20.19      4.43 o
  -4  -9  10        5.04        9.46      3.75 o
  -3  -9  10       44.21       46.48      7.71 o
  -2  -9  10        4.99       11.89      3.96 o
  -1  -9  10        1.76        3.47      3.28 o
   0  -9  10       15.38       16.80      4.17 o
   1  -9  10        8.22       12.17      6.62 o
   2  -9  10       19.20       24.44     11.48 o
   3  -9  10       15.62       26.63      8.81 o
   4  -9  10       17.25       20.26      5.18 o
   5  -9  10        7.59       15.51      5.18 o
   6  -9  10        6.68        6.47      6.77 o
  -9  -8  10        3.68        8.55      4.38 o
  -8  -8  10       14.91       19.40      5.86 o
  -7  -8  10        7.35        6.62      4.12 o
  -6  -8  10       38.26       43.22     12.47 o
  -5  -8  10        4.23       11.62      3.86 o
  -4  -8  10       10.97       10.30      3.51 o
  -3  -8  10       83.33       74.96      9.41 o
  -2  -8  10       18.20       26.92      6.11 o
  -1  -8  10      112.35      104.51     10.97 o
   0  -8  10      108.62       93.97     10.84 o
   1  -8  10       20.08       28.64      6.10 o
   2  -8  10       50.37       52.96     16.50 o
   3  -8  10        9.75       14.98      4.40 o
   4  -8  10       14.99       24.20      5.53 o
   5  -8  10        4.87        8.02      3.59 o
   6  -8  10        6.98       11.19      7.00 o
   7  -8  10        0.68        4.79      6.62 o
 -10  -7  10        6.35       12.22      4.12 o
  -9  -7  10        6.49       14.30      3.87 o
  -8  -7  10        1.54       15.28      5.65 o
  -7  -7  10        0.60        9.51      3.17 o
  -6  -7  10       17.68       16.74      3.22 o
  -5  -7  10       10.17       11.64      3.40 o
  -4  -7  10        1.23        6.26      2.64 o
  -3  -7  10       56.99       63.06      8.33 o
  -2  -7  10       38.91       39.47      6.75 o
  -1  -7  10      182.87      175.46     11.27 o
   0  -7  10       83.55       90.91     10.24 o
   1  -7  10      159.20      163.96     11.94 o
   2  -7  10       17.37       22.04      4.93 o
   3  -7  10       53.52       55.78      9.19 o
   4  -7  10       43.57       38.02      7.79 o
   5  -7  10       21.17       24.57      6.31 o
   6  -7  10        5.12       12.15      3.83 o
   7  -7  10        3.20        3.16      3.97 o
 -11  -6  10        8.35        7.19      7.84 o
 -10  -6  10        6.36        5.00      5.07 o
  -9  -6  10        8.63        6.93      5.07 o
  -8  -6  10       41.80       49.17     10.62 o
  -7  -6  10       10.59       12.62      3.68 o
  -6  -6  10       52.26       59.59     10.03 o
  -5  -6  10       15.56       17.09      3.64 o
  -4  -6  10      176.30      171.25      8.98 o
  -3  -6  10       32.66       42.34      5.43 o
  -2  -6  10      257.28      229.05     10.06 o
  -1  -6  10      195.60      180.92      8.54 o
   0  -6  10      323.86      283.58     12.67 o
   1  -6  10      169.43      156.73      8.30 o
   2  -6  10      119.88      115.04      7.21 o
   3  -6  10       13.90       11.53      2.40 o
   4  -6  10       19.02       29.12      4.79 o
   5  -6  10       48.30       57.03      6.75 o
   6  -6  10        3.67        4.41      2.77 o
   7  -6  10        7.99        5.53      3.09 o
 -11  -5  10        0.22       12.15      3.31 o
 -10  -5  10        3.86        8.95      3.42 o
  -9  -5  10        2.24        4.03      7.33 o
  -8  -5  10       21.27       30.23      5.70 o
  -7  -5  10       25.30       30.47      6.70 o
  -6  -5  10      144.64      147.14     15.71 o
  -5  -5  10        7.82       11.93      3.43 o
  -4  -5  10      104.30      106.26     10.81 o
  -3  -5  10       14.89       20.38      3.89 o
  -2  -5  10       31.74       27.46      4.06 o
  -1  -5  10        5.13        8.02      2.14 o
   0  -5  10      162.27      176.30      7.23 o
   1  -5  10      293.46      272.40      9.09 o
   2  -5  10      545.02      519.49     10.74 o
   3  -5  10      663.79      650.25     13.58 o
   4  -5  10       16.28       16.15      8.15 o
   5  -5  10       22.97       22.21     11.74 o
   6  -5  10       16.83       21.93      4.88 o
   7  -5  10        6.11        5.55      2.81 o
   8  -5  10        0.80        2.42      3.10 o
   9  -5  10        7.18       15.28      7.08 o
 -11  -4  10        1.28        8.02      3.97 o
 -10  -4  10        5.22       13.88      3.63 o
  -9  -4  10       33.82       35.71      6.20 o
  -8  -4  10       13.15       15.28      4.39 o
  -7  -4  10       44.05       47.81      7.98 o
  -6  -4  10      329.97      307.01     15.71 o
  -5  -4  10      572.55      526.28     15.39 o
  -4  -4  10      509.26      470.59     22.86 o
  -3  -4  10      131.63      124.74      5.84 o
  -2  -4  10      224.99      202.38      8.25 o
  -1  -4  10       50.81       45.03      4.39 o
   0  -4  10      110.57      107.66      5.96 o
   1  -4  10      792.88      760.78     13.95 o
   2  -4  10      269.47      279.93      8.23 o
   3  -4  10       93.33       90.43      6.03 o
   4  -4  10      273.44      265.73     23.54 o
   5  -4  10      178.25      174.80     11.52 o
   6  -4  10       24.21       24.91      6.29 o
   7  -4  10        4.50        4.72      2.45 o
   8  -4  10        0.25        0.65      2.66 o
   9  -4  10        3.41       12.93      7.38 o
 -12  -3  10        1.84       13.76      4.28 o
 -11  -3  10        1.24        5.05      2.87 o
 -10  -3  10        2.18        4.93      3.62 o
  -9  -3  10        1.69        6.66      5.24 o
  -8  -3  10        3.92        2.86      2.84 o
  -7  -3  10       83.52       80.37     14.92 o
  -6  -3  10       26.11       21.36      5.86 o
  -5  -3  10       28.58       25.70      4.25 o
  -4  -3  10      161.74      159.32      7.00 o
  -3  -3  10      187.65      174.77      7.70 o
  -2  -3  10       16.11       19.48      2.88 o
  -1  -3  10       13.14       13.30      2.40 o
   0  -3  10       71.88       68.69      4.91 o
   1  -3  10      119.83      100.48      5.47 o
   2  -3  10       76.46       83.62      5.39 o
   3  -3  10       56.86       48.68      5.17 o
   4  -3  10       25.27       33.68      4.57 o
   5  -3  10        7.93        9.78      3.40 o
   6  -3  10        0.44        0.23      3.06 o
   7  -3  10       62.27       70.09      9.06 o
   8  -3  10       18.52       25.70      5.07 o
   9  -3  10        0.16        5.94      3.06 o
 -12  -2  10        1.11        1.74      4.25 o
 -11  -2  10        5.01        5.74      4.12 o
 -10  -2  10       54.90       51.28     11.61 o
  -9  -2  10        6.96       11.45      3.86 o
  -8  -2  10       10.03       16.51      4.51 o
  -7  -2  10        6.79        5.15      5.19 o
  -6  -2  10        2.43        4.06      2.04 o
  -5  -2  10       33.33       41.08      5.15 o
  -4  -2  10       76.23       74.24      8.64 o
  -3  -2  10      250.39      213.44      9.32 o
  -2  -2  10      129.58      133.04      5.38 o
  -1  -2  10      681.19      656.34     15.67 o
   0  -2  10       43.17       41.24      3.83 o
   1  -2  10      590.60      552.74     12.19 o
   2  -2  10       16.31       16.53      2.56 o
   3  -2  10      323.49      312.80     10.93 o
   4  -2  10      141.67      133.07      7.42 o
   5  -2  10       33.84       30.60      5.94 o
   6  -2  10        6.75        5.06      2.76 o
   7  -2  10       49.99       38.50      6.70 o
   8  -2  10       15.39       21.62      4.63 o
   9  -2  10        5.03        7.65      5.42 o
 -12  -1  10        1.97        6.12      2.72 o
 -11  -1  10        0.69        0.63      3.26 o
 -10  -1  10        0.54        3.23      2.75 o
  -9  -1  10       35.03       27.70      6.04 o
  -8  -1  10       47.16       36.86      6.84 o
  -7  -1  10       42.41       39.92      5.09 o
  -6  -1  10       20.78       21.85      4.01 o
  -5  -1  10      189.74      178.48      8.38 o
  -4  -1  10       73.22       81.26      6.21 o
  -3  -1  10      101.76      103.31      6.31 o
  -2  -1  10      114.14      112.10      7.65 o
  -1  -1  10       31.75       31.47      3.15 o
   0  -1  10       16.47       22.87      2.80 o
   1  -1  10      120.25      104.99      5.03 o
   2  -1  10      168.99      157.23      9.01 o
   3  -1  10       12.51       17.27      3.21 o
   4  -1  10       39.70       48.79      5.34 o
   5  -1  10       13.03       11.89      2.81 o
   6  -1  10        2.10        4.66      2.66 o
   7  -1  10       12.55       19.59      6.85 o
   8  -1  10       15.01       10.34      3.84 o
   9  -1  10        6.61       13.55      4.03 o
 -12   0  10        4.24       12.97      5.42 o
 -11   0  10        0.19        3.44      3.79 o
 -10   0  10       10.37        7.07      3.00 o
  -9   0  10       19.71       26.12      5.68 o
  -8   0  10        3.39        6.57      3.92 o
  -7   0  10      155.97      145.53      9.67 o
  -6   0  10        0.08        0.60      1.81 o
  -5   0  10      216.69      163.88      7.75 o
  -4   0  10       57.13       63.78      5.47 o
  -3   0  10      108.61      110.37      6.00 o
  -2   0  10      156.01      189.25      8.32 o
  -1   0  10        2.14        1.70      1.19 o
   0   0  10      313.05      320.00      8.01 o
   1   0  10       12.75       13.87      2.79 o
   2   0  10        0.70        0.38      1.55 o
   3   0  10        5.24        7.92      2.18 o
   4   0  10        0.26        2.66      1.84 o
   5   0  10        1.20        3.63      1.79 o
   6   0  10       33.70       30.15      5.99 o
   7   0  10        3.14        1.59      3.84 o
   8   0  10       42.05       54.34      8.23 o
   9   0  10        2.24        8.45      3.37 o
 -12   1  10        1.98        0.74      2.60 o
 -11   1  10        0.70        5.33      5.75 o
 -10   1  10        0.55        9.84      3.51 o
  -9   1  10       35.04       34.71      9.98 o
  -8   1  10       47.18       45.21      7.03 o
  -7   1  10       42.48       39.95      6.82 o
  -6   1  10       20.87       21.41      3.69 o
  -5   1  10      189.92      154.70      7.67 o
  -4   1  10       73.29       82.66      8.99 o
  -3   1  10      101.68      100.05      5.66 o
  -2   1  10      114.18      120.88      5.84 o
  -1   1  10       31.89       38.60      3.22 o
   0   1  10       16.65       15.41      2.70 o
   1   1  10      120.36       95.70      7.14 o
   2   1  10      169.09      160.55      9.41 o
   3   1  10       12.54       15.00      3.04 o
   4   1  10       39.70       53.85      5.54 o
   5   1  10       13.06       13.11      2.82 o
   6   1  10        2.10        2.61      1.80 o
   7   1  10       12.54       12.77      8.04 o
   8   1  10       14.99        5.97      6.85 o
   9   1  10        6.62        2.02      7.18 o
 -12   2  10        1.11        8.30      7.46 o
 -11   2  10        5.02       -0.46      5.14 o
 -10   2  10       54.89       58.30      8.57 o
  -9   2  10        6.96       16.94      3.92 o
  -8   2  10       10.07       13.77      3.28 o
  -7   2  10        6.83        7.54      2.71 o
  -6   2  10        2.40        3.42      1.86 o
  -5   2  10       33.28       35.23      4.53 o
  -4   2  10       76.07       80.41      6.06 o
  -3   2  10      250.61      206.43     10.18 o
  -2   2  10      129.74      118.11      6.24 o
  -1   2  10      681.20      646.30     11.63 o
   0   2  10       43.14       43.82      4.22 o
   1   2  10      590.34      550.52     29.38 o
   2   2  10       16.35       20.76      3.49 o
   3   2  10      323.35      287.11     12.88 o
   4   2  10      141.77      137.74      7.54 o
   5   2  10       33.93       34.43      4.94 o
   6   2  10        6.79        3.37      3.68 o
   7   2  10       49.98       42.40      6.82 o
   8   2  10       15.38       16.53      4.84 o
   9   2  10        5.02        6.58      4.63 o
 -12   3  10        1.84        2.70      3.87 o
 -11   3  10        1.24        9.32      3.54 o
 -10   3  10        2.18        2.50      4.94 o
  -9   3  10        1.68        6.39      3.13 o
  -8   3  10        3.91        8.22      2.83 o
  -7   3  10       83.49       90.35      7.68 o
  -6   3  10       25.99       21.58      3.32 o
  -5   3  10       28.53       32.68      4.32 o
  -4   3  10      161.34      156.89      7.36 o
  -3   3  10      187.52      176.10      7.33 o
  -2   3  10       16.01       18.12      2.94 o
  -1   3  10       13.17       11.09      3.16 o
   0   3  10       72.06       79.10      8.73 o
   1   3  10      119.91      110.83      6.59 o
   2   3  10       76.49       79.35      6.34 o
   3   3  10       56.82       60.07      5.85 o
   4   3  10       25.26       25.23      4.17 o
   5   3  10        7.89       10.93      2.61 o
   6   3  10        0.45        2.52      3.01 o
   7   3  10       62.26       66.08      9.02 o
   8   3  10       18.52       14.46      8.17 o
   9   3  10        0.16        4.63      6.01 o
 -12   4  10        1.58        7.28      4.23 o
 -11   4  10        1.28        0.91      2.78 o
 -10   4  10        5.23       14.38      3.50 o
  -9   4  10       33.87       37.49      4.83 o
  -8   4  10       13.20       11.47      3.05 o
  -7   4  10       44.10       50.73      6.03 o
  -6   4  10      330.27      315.26      9.84 o
  -5   4  10      572.97      519.35     12.99 o
  -4   4  10      509.42      496.39     14.51 o
  -3   4  10      131.96      122.19      6.21 o
  -2   4  10      225.04      210.85      7.85 o
  -1   4  10       50.68       49.68     10.36 o
   0   4  10      110.68      117.92      8.52 o
   1   4  10      792.94      753.49     22.84 o
   2   4  10      269.38      281.22     19.40 o
   3   4  10       93.18       90.05      9.69 o
   4   4  10      273.59      242.30     10.45 o
   5   4  10      178.08      172.18     10.56 o
   6   4  10       24.23       27.90      4.68 o
   7   4  10        4.51        5.49      2.99 o
   8   4  10        0.25       -0.91      5.47 o
   9   4  10        3.41        5.01      2.41 o
 -11   5  10        0.22        9.88      5.09 o
 -10   5  10        3.86        5.06      2.70 o
  -9   5  10        2.26        7.92      2.81 o
  -8   5  10       21.22       22.16      4.01 o
  -7   5  10       25.30       29.74      4.58 o
  -6   5  10      144.54      155.53      8.62 o
  -5   5  10        7.82       13.09      2.37 o
  -4   5  10      104.22       99.49      5.94 o
  -3   5  10       14.93       16.59      2.77 o
  -2   5  10       31.66       28.38      3.75 o
  -1   5  10        5.13        6.82      2.47 o
   0   5  10      162.00      160.97     16.22 o
   1   5  10      293.50      282.94     24.24 o
   2   5  10      545.01      493.90     26.99 o
   3   5  10      664.13      621.46     21.67 o
   4   5  10       16.33       18.80      3.40 o
   5   5  10       22.91       20.51      4.28 o
   6   5  10       16.85       22.43      3.53 o
   7   5  10        6.13        2.33      2.75 o
   8   5  10        0.81        5.44      2.58 o
   9   5  10        7.17        6.21      3.72 o
 -10   6  10        6.35        6.77      5.91 o
  -9   6  10        8.65       16.02      4.59 o
  -8   6  10       41.87       45.31      6.99 o
  -7   6  10       10.56       11.04      3.78 o
  -6   6  10       52.28       43.27      6.78 o
  -5   6  10       15.59       14.31      2.76 o
  -4   6  10      176.09      164.30      8.06 o
  -3   6  10       32.69       35.08      4.42 o
  -2   6  10      257.44      218.85     12.03 o
  -1   6  10      195.58      168.89     10.40 o
   0   6  10      323.93      285.85     13.87 o
   1   6  10      169.38      153.06      7.85 o
   2   6  10      119.56      127.29      7.91 o
   3   6  10       13.87       16.70      3.77 o
   4   6  10       18.98       28.67      4.32 o
   5   6  10       48.34       47.19      8.76 o
   6   6  10        3.65        1.28      3.47 o
   7   6  10        8.00       11.47      3.23 o
   8   6  10       12.19       16.01      8.17 o
 -10   7  10        6.35       12.32      4.44 o
  -9   7  10        6.47        9.86      3.87 o
  -8   7  10        1.53        9.62      3.73 o
  -7   7  10        0.60        1.02      4.86 o
  -6   7  10       17.66        9.76      5.88 o
  -5   7  10       10.11       11.84      5.17 o
  -4   7  10        1.21        5.90      2.48 o
  -3   7  10       56.92       43.92      6.38 o
  -2   7  10       38.94       35.91      5.94 o
  -1   7  10      182.91      173.07     10.83 o
   0   7  10       83.53       68.69      8.28 o
   1   7  10      159.28      150.59     23.47 o
   2   7  10       17.36       24.20      4.90 o
   3   7  10       53.51       41.80     10.08 o
   4   7  10       43.67       35.52      6.20 o
   5   7  10       21.23       32.01      6.39 o
   6   7  10        5.11        7.99      6.06 o
   7   7  10        3.20       17.01      4.08 o
   8   7  10        9.65       15.68      5.65 o
 -10   8  10        2.86       16.60      6.47 o
  -9   8  10        3.68        9.70      4.13 o
  -8   8  10       14.91       20.33      7.87 o
  -7   8  10        7.34        9.16     10.18 o
  -6   8  10       38.27       38.47      6.72 o
  -5   8  10        4.23        9.25      6.67 o
  -4   8  10       11.00       10.49      3.14 o
  -3   8  10       83.30       60.18     16.22 o
  -2   8  10       18.20       19.92      5.40 o
  -1   8  10      112.39       99.32     12.73 o
   0   8  10      108.60      103.43     10.25 o
   1   8  10       20.16        8.58      3.19 o
   2   8  10       50.38       52.22      7.27 o
   3   8  10        9.74        7.23      5.14 o
   4   8  10       14.99       18.26      4.31 o
   5   8  10        4.85       14.13      6.57 o
   6   8  10        6.93       14.56      6.42 o
   7   8  10        0.68       -1.32      4.99 o
  -8   9  10        6.68       12.63      4.54 o
  -7   9  10        1.19        3.32      4.28 o
  -6   9  10        0.21       -2.18      3.00 o
  -5   9  10       11.25        5.41      4.00 o
  -4   9  10        5.01       20.21      6.01 o
  -3   9  10       44.25       40.59      5.63 o
  -2   9  10        5.00        6.57      2.03 o
  -1   9  10        1.75        2.13      3.00 o
   0   9  10       15.39       12.36      3.05 o
   1   9  10        8.22        3.32      2.09 o
   2   9  10       19.29       12.37      5.19 o
   3   9  10       15.49       16.10     10.03 o
   4   9  10       17.27       30.54      6.14 o
   5   9  10        7.56       10.05      3.69 o
  -7  10  10       10.72       13.87      6.08 o
  -6  10  10        0.78        8.99      4.32 o
  -5  10  10       12.61       23.88      6.82 o
  -4  10  10       18.17       18.18      5.40 o
  -3  10  10       16.30       27.53      9.45 o
  -2  10  10       15.08        8.94      2.86 o
  -1  10  10        6.24       10.62      2.83 o
   0  10  10       22.92       22.14      4.82 o
   1  10  10        0.77        1.60      1.79 o
   2  10  10        0.02        6.67      3.31 o
   3  10  10        4.55       15.50      3.17 o
   4  10  10        0.75        3.21      4.12 o
  -4  11  10       13.90        9.32      4.43 o
  -3  11  10       17.31       15.99      5.60 o
  -2  11  10        4.97        7.95      2.76 o
  -1  11  10        7.02       14.12      2.67 o
   0  11  10        8.03        5.18      2.70 o
   1  11  10        8.91       15.94      4.84 o
  -2  12  10        0.81        6.16      5.04 o
  -1  12  10        6.39        9.38      2.70 o
   0  12  10        5.72       11.76      4.79 o
  -5 -11  11        2.38        9.01      5.04 o
  -4 -11  11       20.70       25.71      6.72 o
  -3 -11  11        5.74       24.29      6.31 o
  -2 -11  11        9.63       14.61      4.46 o
  -1 -11  11        0.32        1.88      4.94 o
   0 -11  11       26.82       37.37      9.88 o
  -6 -10  11       11.68       16.35      4.76 o
  -5 -10  11       11.23       22.92      3.93 o
  -4 -10  11        7.47        7.13      4.10 o
  -3 -10  11        2.67        4.18      5.91 o
  -2 -10  11       19.79       35.85     14.84 o
  -1 -10  11       11.83        9.19      3.62 o
   0 -10  11        8.24       11.27      4.06 o
   1 -10  11        0.84        1.04      3.83 o
   2 -10  11        7.54        8.62      4.40 o
   3 -10  11        0.79        2.85      6.67 o
  -7  -9  11       12.50       14.82      7.33 o
  -6  -9  11       23.39       31.72      7.38 o
  -5  -9  11       21.94       25.62      6.19 o
  -4  -9  11        9.47       12.97      4.17 o
  -3  -9  11       42.88       42.78      7.35 o
  -2  -9  11        3.65        5.68      3.17 o
  -1  -9  11       61.43       62.72     14.26 o
   0  -9  11        5.19        5.79      5.12 o
   1  -9  11       37.57       55.51     18.51 o
   2  -9  11        8.45       22.51      5.75 o
   3  -9  11        9.23       31.77      9.42 o
   4  -9  11        2.30       -4.28      4.28 o
  -8  -8  11       27.94       17.82      6.87 o
  -7  -8  11       14.26       15.43      4.74 o
  -6  -8  11        7.34       17.31      5.09 o
  -5  -8  11       12.05       16.04      5.03 o
  -4  -8  11       16.50       16.44      4.25 o
  -3  -8  11       73.89       73.98      9.50 o
  -2  -8  11        7.15        6.12      5.91 o
  -1  -8  11       87.05      101.90     11.35 o
   0  -8  11       16.80       17.32      6.59 o
   1  -8  11       41.08       43.59      8.99 o
   2  -8  11        5.38       14.41      4.20 o
   3  -8  11       24.10       33.50      8.76 o
   4  -8  11        1.41        7.03      4.84 o
   5  -8  11        9.57       10.65      4.81 o
   6  -8  11        2.68       15.99      7.48 o
 -10  -7  11        0.04        7.69      4.38 o
  -9  -7  11        0.50        2.64      2.69 o
  -8  -7  11       12.82        4.51      2.75 o
  -7  -7  11        9.37        9.67      4.43 o
  -6  -7  11       26.72       38.13      9.17 o
  -5  -7  11        1.09        4.37      2.71 o
  -4  -7  11       12.97       17.25      3.59 o
  -3  -7  11       56.03       52.31      6.43 o
  -2  -7  11       29.37       31.78      5.96 o
  -1  -7  11       25.68       34.20     13.19 o
   0  -7  11       23.83       27.93      5.88 o
   1  -7  11       10.23       12.02      4.33 o
   2  -7  11       33.66       37.36      7.09 o
   3  -7  11        8.33       16.50      6.47 o
   4  -7  11        0.99        6.78      4.81 o
   5  -7  11       13.72       13.80      5.86 o
   6  -7  11       14.83       30.96      7.74 o
 -11  -6  11        0.51        2.34      5.50 o
 -10  -6  11        0.87        2.66      2.96 o
  -9  -6  11        9.33       12.83      3.80 o
  -8  -6  11        1.84        2.13      2.54 o
  -7  -6  11       55.77       58.54      8.96 o
  -6  -6  11       11.31       18.10      5.16 o
  -5  -6  11      186.15      184.47     13.44 o
  -4  -6  11      204.39      195.41      9.72 o
  -3  -6  11      180.33      163.24      8.62 o
  -2  -6  11      254.91      216.03      9.72 o
  -1  -6  11      171.98      151.19      8.08 o
   0  -6  11      237.38      204.79      9.50 o
   1  -6  11       13.01       16.34      3.57 o
   2  -6  11       24.20       32.65      5.73 o
   3  -6  11       93.83       96.10      7.14 o
   4  -6  11       16.81       18.69      4.55 o
   5  -6  11       34.44       39.31      9.78 o
   6  -6  11        7.68       -0.71      3.41 o
   7  -6  11        3.76        2.55      4.63 o
 -11  -5  11        1.55        9.31      3.51 o
 -10  -5  11        1.67        3.71      3.72 o
  -9  -5  11       11.50       10.77      3.33 o
  -8  -5  11       10.52       18.19      5.47 o
  -7  -5  11       48.92       54.78      8.66 o
  -6  -5  11       38.29       29.01      6.39 o
  -5  -5  11      337.49      302.78     16.10 o
  -4  -5  11      212.42      202.25      9.79 o
  -3  -5  11      705.38      623.56     16.81 o
  -2  -5  11      132.31      131.23      7.01 o
  -1  -5  11      278.14      268.92      9.20 o
   0  -5  11      645.43      585.35     14.27 o
   1  -5  11      126.91      128.24      6.80 o
   2  -5  11       63.66       73.18      5.27 o
   3  -5  11       76.80       66.56      6.57 o
   4  -5  11       29.95       31.23      5.84 o
   5  -5  11       14.54       13.33      4.48 o
   6  -5  11       34.69       41.31      6.51 o
   7  -5  11       27.83       34.17      6.52 o
   8  -5  11        8.92       21.33      7.33 o
 -11  -4  11        1.65        6.08      5.17 o
 -10  -4  11        0.27       14.35      3.53 o
  -9  -4  11        4.45        7.29      3.17 o
  -8  -4  11        2.53        6.22      3.23 o
  -7  -4  11       12.20       14.68      5.20 o
  -6  -4  11       50.28       58.49      8.62 o
  -5  -4  11      133.08      165.14     12.80 o
  -4  -4  11       80.74       90.67      7.70 o
  -3  -4  11      111.53      117.67      6.45 o
  -2  -4  11     1044.45     1071.69     19.47 o
  -1  -4  11       81.85       86.11     10.71 o
   0  -4  11       46.21       43.33      4.29 o
   1  -4  11      766.36      736.46     23.21 o
   2  -4  11      424.28      391.93     11.94 o
   3  -4  11       56.82       57.37      6.02 o
   4  -4  11       13.62       13.63      5.80 o
   5  -4  11       21.17       34.51      6.49 o
   6  -4  11       13.44        6.22      2.94 o
   7  -4  11        0.62        3.56     11.81 o
   8  -4  11        9.42       15.69     11.18 o
 -11  -3  11        1.42        4.61      2.47 o
 -10  -3  11        4.58       10.75      3.47 o
  -9  -3  11       24.04       27.03      5.71 o
  -8  -3  11       17.30       20.03      5.11 o
  -7  -3  11       33.98       45.05      7.89 o
  -6  -3  11      139.27      136.77     11.16 o
  -5  -3  11       17.12       15.71      3.28 o
  -4  -3  11      172.34      157.98      8.35 o
  -3  -3  11       52.58       51.52      4.43 o
  -2  -3  11      495.17      444.80     11.07 o
  -1  -3  11        3.17        4.21      1.75 o
   0  -3  11      102.34      108.51      6.01 o
   1  -3  11       16.25       20.31      3.17 o
   2  -3  11      326.87      304.10      9.94 o
   3  -3  11       45.27       42.43      5.00 o
   4  -3  11       49.77       50.60      5.88 o
   5  -3  11        1.88        4.94      3.36 o
   6  -3  11        5.20        9.61      3.05 o
   7  -3  11       12.38        9.83      3.82 o
   8  -3  11        8.52       11.57      3.73 o
 -12  -2  11        1.84       12.78      3.76 o
 -11  -2  11        0.11        1.74      2.76 o
 -10  -2  11       13.13        9.18      5.83 o
  -9  -2  11        5.47        7.65      3.37 o
  -8  -2  11        4.80        4.09      3.77 o
  -7  -2  11       13.96       17.55      5.36 o
  -6  -2  11       75.24       72.58      6.94 o
  -5  -2  11       47.13       49.86      7.35 o
  -4  -2  11      295.47      276.60     11.00 o
  -3  -2  11       15.18       15.43      3.18 o
  -2  -2  11      271.20      250.81      9.83 o
  -1  -2  11       66.65       76.06      9.83 o
   0  -2  11      418.20      390.87     10.20 o
   1  -2  11      370.73      357.80      9.87 o
   2  -2  11       82.46       87.44      6.76 o
   3  -2  11        9.44        6.21      2.01 o
   4  -2  11       19.51       17.75      3.76 o
   5  -2  11       35.79       33.71      6.04 o
   6  -2  11        0.13        1.40      2.43 o
   7  -2  11        7.82        9.40      3.20 o
   8  -2  11        7.70       15.37      8.55 o
 -12  -1  11        1.80       -0.92      2.30 o
 -11  -1  11        2.38        5.26      2.46 o
 -10  -1  11        4.07        9.45      3.56 o
  -9  -1  11       31.06       29.70      6.15 o
  -8  -1  11        6.69        7.34      3.98 o
  -7  -1  11      110.62      103.11      7.83 o
  -6  -1  11      116.29      104.05      7.61 o
  -5  -1  11       18.34       21.44      3.78 o
  -4  -1  11       71.10       65.77      5.78 o
  -3  -1  11      135.95      134.18      6.87 o
  -2  -1  11       73.98       78.14      6.12 o
  -1  -1  11      368.95      377.72     21.29 o
   0  -1  11        4.32       11.80      2.12 o
   1  -1  11      187.53      179.58      9.00 o
   2  -1  11       17.90       18.07      3.31 o
   3  -1  11        8.48       10.03      2.49 o
   4  -1  11       47.70       45.42      5.49 o
   5  -1  11       61.56       59.66      6.30 o
   6  -1  11       15.90       14.04      3.86 o
   7  -1  11       43.13       41.19      6.94 o
   8  -1  11        0.22       -0.21      2.59 o
   9  -1  11        3.62        6.36      4.48 o
 -12   0  11        0.00       -0.47     10.13 o
 -11   0  11        2.82        1.15      5.52 o
 -10   0  11        0.53        3.22      4.84 o
  -9   0  11       28.70       24.39      4.92 o
  -8   0  11        5.37        5.72      3.31 o
  -7   0  11        1.55        4.19      2.17 o
  -6   0  11       15.16       13.87      4.18 o
  -5   0  11       10.62       10.93      2.49 o
  -4   0  11        9.89       14.21      2.94 o
  -3   0  11       36.56       38.23      4.31 o
  -2   0  11        0.53       -0.15      1.49 o
  -1   0  11        2.38        2.21      3.12 o
   0   0  11        4.64        6.15      1.91 o
   1   0  11       24.85       25.62      3.75 o
   2   0  11        0.09        2.91      1.80 o
   3   0  11      110.93      104.24      7.47 o
   4   0  11        4.02        4.39      3.98 o
   5   0  11      136.69      137.43      8.23 o
   6   0  11       17.63       24.90      5.51 o
   7   0  11        4.21        1.84      2.44 o
   8   0  11        5.01        5.59      2.93 o
   9   0  11        1.49        1.50      3.20 o
 -12   1  11        1.81        0.06      2.46 o
 -11   1  11        2.38        2.41      2.46 o
 -10   1  11        4.09       13.54      3.93 o
  -9   1  11       31.10       28.28      5.52 o
  -8   1  11        6.69       15.85      3.28 o
  -7   1  11      110.43      106.16      7.62 o
  -6   1  11      116.23       99.96      7.28 o
  -5   1  11       18.27       17.89      3.25 o
  -4   1  11       70.91       66.83      5.69 o
  -3   1  11      136.03      126.21      6.35 o
  -2   1  11       73.89       70.28      5.36 o
  -1   1  11      368.52      361.15     10.66 o
   0   1  11        4.33       12.31      3.03 o
   1   1  11      187.51      171.01      7.77 o
   2   1  11       17.86       17.21      3.55 o
   3   1  11        8.46        8.20      2.19 o
   4   1  11       47.66       45.81      5.45 o
   5   1  11       61.56       60.18      6.38 o
   6   1  11       15.95       17.57      4.23 o
   7   1  11       43.17       39.36      6.64 o
   8   1  11        0.22        1.03      5.14 o
   9   1  11        3.62        8.50      5.04 o
 -12   2  11        1.84        5.75      4.28 o
 -11   2  11        0.12        6.20      3.14 o
 -10   2  11       13.17       14.46      4.04 o
  -9   2  11        5.47        4.82      4.51 o
  -8   2  11        4.78        8.00      2.60 o
  -7   2  11       13.97       14.91      3.55 o
  -6   2  11       75.50       66.89      6.78 o
  -5   2  11       47.24       43.56      5.11 o
  -4   2  11      295.37      253.16     10.47 o
  -3   2  11       15.16       19.54      3.73 o
  -2   2  11      271.24      241.97     12.62 o
  -1   2  11       66.52       64.77      7.23 o
   0   2  11      418.78      401.26     11.71 o
   1   2  11      371.00      358.23     15.21 o
   2   2  11       82.67       82.35      6.59 o
   3   2  11        9.42       12.48      2.64 o
   4   2  11       19.60       18.00      5.41 o
   5   2  11       35.71       41.18      5.38 o
   6   2  11        0.13       -0.81      1.60 o
   7   2  11        7.84       15.67      9.42 o
   8   2  11        7.72       16.70      5.19 o
 -12   3  11        1.81       17.67      6.57 o
 -11   3  11        1.42        5.89      3.23 o
 -10   3  11        4.59        8.14      3.09 o
  -9   3  11       24.03       31.05      5.93 o
  -8   3  11       17.35       22.51      4.09 o
  -7   3  11       33.93       41.69      5.97 o
  -6   3  11      139.18      120.50      6.43 o
  -5   3  11       17.09       16.74      4.56 o
  -4   3  11      172.17      156.00      7.49 o
  -3   3  11       52.40       49.55      4.85 o
  -2   3  11      494.90      400.53     14.65 o
  -1   3  11        3.17        0.41      3.46 o
   0   3  11      102.15       92.38      8.78 o
   1   3  11       16.25       18.59      3.41 o
   2   3  11      326.91      325.03     13.85 o
   3   3  11       45.22       45.18      5.52 o
   4   3  11       49.81       61.65      7.79 o
   5   3  11        1.89        0.37      3.14 o
   6   3  11        5.20        4.94      2.72 o
   7   3  11       12.34        7.85      2.76 o
   8   3  11        8.53       13.40      3.57 o
 -12   4  11        5.75       15.38      4.99 o
 -11   4  11        1.65        7.74      3.55 o
 -10   4  11        0.28        1.98      2.84 o
  -9   4  11        4.45        6.83      2.56 o
  -8   4  11        2.52        6.02      2.61 o
  -7   4  11       12.22       11.45      3.05 o
  -6   4  11       50.28       55.24      4.98 o
  -5   4  11      133.02      132.00      7.22 o
  -4   4  11       80.90       88.91      6.65 o
  -3   4  11      111.59      116.67      8.01 o
  -2   4  11     1044.61      973.30     56.75 o
  -1   4  11       81.71       78.36     11.53 o
   0   4  11       46.01       46.04      6.59 o
   1   4  11      766.76      769.36     18.54 o
   2   4  11      423.89      342.96     14.80 o
   3   4  11       56.74       50.40      5.75 o
   4   4  11       13.65       14.66      4.11 o
   5   4  11       21.18       25.48      4.10 o
   6   4  11       13.49       14.20      3.23 o
   7   4  11        0.62        8.23      2.57 o
   8   4  11        9.42       19.06      3.58 o
 -11   5  11        1.55       18.94      6.16 o
 -10   5  11        1.66        8.43      3.00 o
  -9   5  11       11.47       14.94      3.10 o
  -8   5  11       10.56       21.62      3.77 o
  -7   5  11       48.82       48.81      9.16 o
  -6   5  11       38.33       31.25      4.64 o
  -5   5  11      337.56      319.59     10.34 o
  -4   5  11      212.27      200.03     10.58 o
  -3   5  11      705.09      580.11     30.87 o
  -2   5  11      132.08      132.99      8.64 o
  -1   5  11      278.22      227.58     15.63 o
   0   5  11      645.38      581.36     19.88 o
   1   5  11      126.97      134.26     10.59 o
   2   5  11       63.57       64.44      8.09 o
   3   5  11       76.79       57.66      7.72 o
   4   5  11       29.97       33.53      4.64 o
   5   5  11       14.57       15.66      3.25 o
   6   5  11       34.72       31.60      4.58 o
   7   5  11       27.82       28.98      5.98 o
   8   5  11        8.92       13.22      3.87 o
 -10   6  11        0.88        0.10      4.58 o
  -9   6  11        9.34        5.83      3.82 o
  -8   6  11        1.84        5.06      3.39 o
  -7   6  11       55.70       56.99      8.18 o
  -6   6  11       11.30       10.33      3.58 o
  -5   6  11      186.24      164.95     12.97 o
  -4   6  11      204.39      202.90      9.17 o
  -3   6  11      180.60      146.00     20.16 o
  -2   6  11      254.82      223.17     12.44 o
  -1   6  11      171.77      152.03     13.88 o
   0   6  11      237.48      176.56     17.74 o
   1   6  11       13.00       10.74      4.43 o
   2   6  11       24.18       31.31      5.49 o
   3   6  11       93.64      104.58     15.17 o
   4   6  11       16.81       14.94      4.12 o
   5   6  11       34.43       43.51      5.39 o
   6   6  11        7.68       10.44      2.66 o
   7   6  11        3.76        3.88      3.84 o
 -10   7  11        0.05       -0.97      5.04 o
  -9   7  11        0.50        7.06      4.07 o
  -8   7  11       12.82       20.97      6.70 o
  -7   7  11        9.35        9.14      3.71 o
  -6   7  11       26.71       31.74      5.68 o
  -5   7  11        1.09        6.37      3.11 o
  -4   7  11       12.97        8.38      3.37 o
  -3   7  11       56.15       52.23      7.16 o
  -2   7  11       29.37       28.19      6.11 o
  -1   7  11       25.65       37.48      6.06 o
   0   7  11       23.83       18.50      3.96 o
   1   7  11       10.21        5.45      2.35 o
   2   7  11       33.75       35.73      6.59 o
   3   7  11        8.33        3.67      4.07 o
   4   7  11        0.99        3.46      4.20 o
   5   7  11       13.74       10.85      5.35 o
   6   7  11       14.84       16.27      4.74 o
   7   7  11        3.03       10.43      4.61 o
  -9   8  11        0.51        4.13      4.00 o
  -8   8  11       27.97       35.54      6.96 o
  -7   8  11       14.23       24.08      5.35 o
  -6   8  11        7.30        7.37      3.57 o
  -5   8  11       12.04       13.34      6.77 o
  -4   8  11       16.48       12.75      3.20 o
  -3   8  11       73.82       72.75      8.77 o
  -2   8  11        7.12       18.25      4.06 o
  -1   8  11       87.10       84.12     11.28 o
   0   8  11       16.81       14.04      3.24 o
   1   8  11       41.10       39.13      6.28 o
   2   8  11        5.38        8.20      2.77 o
   3   8  11       24.08       22.51      7.94 o
   4   8  11        1.42        7.07      7.89 o
   5   8  11        9.56       12.17      5.96 o
   6   8  11        2.66        5.70      5.50 o
  -8   9  11        1.99        8.65      4.22 o
  -7   9  11       12.53       17.22      5.46 o
  -6   9  11       23.40       29.36      6.24 o
  -5   9  11       21.98       28.11      9.52 o
  -4   9  11        9.51       10.79      3.92 o
  -3   9  11       42.88       38.41      6.34 o
  -2   9  11        3.67        6.93      2.27 o
  -1   9  11       61.45       49.57      7.43 o
   0   9  11        5.16        6.89      2.23 o
   1   9  11       37.56       50.88      7.25 o
   2   9  11        8.46       18.08      5.24 o
   3   9  11        9.24       10.00      3.87 o
   4   9  11        2.29        5.11      3.42 o
  -7  10  11        1.03       12.32      4.38 o
  -6  10  11       11.70       11.61      7.59 o
  -5  10  11       11.21       15.43      4.43 o
  -4  10  11        7.48       10.03      5.04 o
  -3  10  11        2.66        5.89      2.47 o
  -2  10  11       19.78       31.78      5.17 o
  -1  10  11       11.80        7.90      2.95 o
   0  10  11        8.22       16.21     10.85 o
   1  10  11        0.83        4.11      2.48 o
   2  10  11        7.54       18.43      6.16 o
   3  10  11        0.79       11.20      6.16 o
   4  10  11        9.49       23.83      6.72 o
  -3  11  11        5.75       -0.87      4.58 o
  -2  11  11        9.62       21.03      4.69 o
  -1  11  11        0.31        4.78      6.54 o
   0  11  11       26.80       29.84      6.14 o
  -3 -11  12       12.61       17.31      5.14 o
  -2 -11  12        8.81       19.09      7.18 o
  -1 -11  12        6.79       19.30      6.62 o
  -4 -10  12        0.35        4.30      4.53 o
  -3 -10  12        2.52       11.88      4.16 o
  -2 -10  12        3.25        8.60      5.02 o
  -1 -10  12       13.08       25.73      9.11 o
   0 -10  12        2.95       11.80      4.36 o
   1 -10  12        0.31        8.56      3.76 o
   2 -10  12        5.27       20.68      5.67 o
  -7  -9  12        2.22       11.35      5.65 o
  -6  -9  12        0.17        6.82      5.65 o
  -5  -9  12        4.88       11.76      6.31 o
  -4  -9  12       13.42       13.28      3.66 o
  -3  -9  12        1.26       11.56      6.62 o
  -2  -9  12        7.12       16.32      9.80 o
  -1  -9  12        1.81        8.76      3.40 o
   0  -9  12        9.05        8.19      4.26 o
   1  -9  12        2.14       18.55      4.39 o
   2  -9  12       16.90       21.95      6.09 o
   3  -9  12        5.86       20.21      5.96 o
  -8  -8  12        0.54       -0.76      4.23 o
  -7  -8  12        3.34       17.01      4.28 o
  -6  -8  12       38.12       40.17     11.91 o
  -5  -8  12        0.86        7.54      5.45 o
  -4  -8  12      100.79      108.01     15.86 o
  -3  -8  12        8.16        9.28      5.55 o
  -2  -8  12       63.63       71.68      9.47 o
  -1  -8  12        1.37       10.09      3.74 o
   0  -8  12       37.17       42.65      7.12 o
   1  -8  12        4.90       11.64      7.66 o
   2  -8  12       13.62       22.43      7.66 o
   3  -8  12        5.17        9.78      5.09 o
   4  -8  12        6.87       17.52      6.31 o
   5  -8  12        0.99       -4.68      4.68 o
  -9  -7  12        3.69        2.77      3.38 o
  -8  -7  12       13.38       14.02      6.85 o
  -7  -7  12        3.73       17.17      6.67 o
  -6  -7  12        5.33       16.33      4.79 o
  -5  -7  12       23.23       40.14      7.67 o
  -4  -7  12       14.27       19.71      5.37 o
  -3  -7  12       22.03       28.08      4.55 o
  -2  -7  12        5.42        5.28     10.06 o
  -1  -7  12        7.72        9.86      3.83 o
   0  -7  12        5.22        4.51      3.27 o
   1  -7  12       19.53       27.85      5.93 o
   2  -7  12       18.60       19.63      5.08 o
   3  -7  12        6.28       12.42      5.86 o
   4  -7  12        0.68       14.77      5.45 o
   5  -7  12        3.12        2.85      4.74 o
   6  -7  12        3.31        5.80      6.67 o
 -10  -6  12        6.52        7.90      4.63 o
  -9  -6  12        6.19       11.02      3.52 o
  -8  -6  12       14.09       14.19      8.61 o
  -7  -6  12       10.04       10.64      4.20 o
  -6  -6  12       57.72       68.84      9.77 o
  -5  -6  12       33.33       48.51      8.27 o
  -4  -6  12       48.05       46.56      8.39 o
  -3  -6  12      213.48      188.30      9.35 o
  -2  -6  12       73.71       74.81      7.07 o
  -1  -6  12       99.07      105.46      8.18 o
   0  -6  12       14.30       17.83      3.84 o
   1  -6  12       22.46       17.75      4.37 o
   2  -6  12       49.86       55.42      5.38 o
   3  -6  12       12.85       16.04      4.25 o
   4  -6  12        1.10        3.31      4.63 o
   5  -6  12        0.48       -0.25      3.62 o
   6  -6  12       10.65       15.89      5.04 o
 -11  -5  12        6.39       16.90      8.50 o
 -10  -5  12       31.45       26.01      5.75 o
  -9  -5  12        3.16       -0.16      4.96 o
  -8  -5  12       22.40       23.00      5.83 o
  -7  -5  12        4.88        7.45      3.84 o
  -6  -5  12      111.85       82.50     10.76 o
  -5  -5  12       26.39       27.58      6.38 o
  -4  -5  12       86.50       85.71     11.33 o
  -3  -5  12      207.14      197.05      9.12 o
  -2  -5  12      404.99      380.54     18.71 o
  -1  -5  12      142.50      145.63      6.92 o
   0  -5  12       91.79      101.07      6.78 o
   1  -5  12        2.25        5.18      2.05 o
   2  -5  12        4.59        7.39      2.23 o
   3  -5  12        0.54        5.12      2.11 o
   4  -5  12       19.55       12.97      6.67 o
   5  -5  12       27.40       30.80      7.69 o
   6  -5  12        2.52        9.14      3.28 o
   7  -5  12       17.78       27.13      7.18 o
 -11  -4  12        4.64       12.36      3.65 o
 -10  -4  12        3.74        5.79      3.13 o
  -9  -4  12        2.16        6.39      3.49 o
  -8  -4  12       15.32       20.75      7.23 o
  -7  -4  12      102.32      104.13     11.46 o
  -6  -4  12       12.85        8.60      4.62 o
  -5  -4  12      129.29      127.12     11.85 o
  -4  -4  12      355.55      342.57     13.08 o
  -3  -4  12      620.27      593.23     16.93 o
  -2  -4  12      359.01      348.89     10.62 o
  -1  -4  12      837.40      837.45     18.59 o
   0  -4  12      187.66      172.33      7.33 o
   1  -4  12       23.40       27.03      3.51 o
   2  -4  12       77.33       66.11      6.63 o
   3  -4  12       21.17       18.22      3.71 o
   4  -4  12       17.30       16.76      4.50 o
   5  -4  12       58.90       55.84     10.46 o
   6  -4  12        9.49       13.55      3.97 o
   7  -4  12        4.56        7.02      3.24 o
   8  -4  12       20.04       23.47      8.40 o
 -11  -3  12        5.18        8.45      3.32 o
 -10  -3  12        1.44       -0.08      6.75 o
  -9  -3  12       37.88       39.16      7.44 o
  -8  -3  12       66.96       70.24      9.54 o
  -7  -3  12        7.96        8.34      4.40 o
  -6  -3  12      242.10      236.12     11.27 o
  -5  -3  12      671.52      608.50     20.54 o
  -4  -3  12       81.18       74.64      7.02 o
  -3  -3  12      221.72      183.45     10.07 o
  -2  -3  12      161.66      145.58     11.24 o
  -1  -3  12      347.87      315.40      9.73 o
   0  -3  12      209.11      177.89      7.52 o
   1  -3  12      459.09      481.21     14.72 o
   2  -3  12       21.20       24.93      3.98 o
   3  -3  12       70.18       69.80      6.68 o
   4  -3  12       82.96       83.83      7.27 o
   5  -3  12        8.79       17.70      4.47 o
   6  -3  12       15.03       14.93      4.56 o
   7  -3  12        8.49        4.03      2.92 o
   8  -3  12        4.31        1.97      2.88 o
 -11  -2  12        6.77        0.25      5.32 o
 -10  -2  12        2.39        1.37      3.13 o
  -9  -2  12        1.23        5.90      4.05 o
  -8  -2  12        8.93       18.56      5.06 o
  -7  -2  12       23.52       24.54      4.96 o
  -6  -2  12       58.15       54.61      6.41 o
  -5  -2  12       22.14       25.24      4.29 o
  -4  -2  12       11.16       13.78      3.25 o
  -3  -2  12      196.76      171.64      8.23 o
  -2  -2  12       64.80       55.62      5.70 o
  -1  -2  12      145.67      143.83      7.50 o
   0  -2  12       38.95       44.63      4.25 o
   1  -2  12        9.55        8.60      2.67 o
   2  -2  12      101.77      109.52      7.85 o
   3  -2  12        9.26       10.08      2.52 o
   4  -2  12       58.10       62.33      7.43 o
   5  -2  12        0.21        2.38      2.49 o
   6  -2  12       13.50       19.04      5.04 o
   7  -2  12        3.76        5.09      2.68 o
   8  -2  12        1.17        3.24      2.75 o
 -11  -1  12        1.07        2.53      2.36 o
 -10  -1  12        8.53       11.79      3.18 o
  -9  -1  12        7.85       11.64      4.66 o
  -8  -1  12       57.18       47.63      7.78 o
  -7  -1  12       12.88       14.02      3.83 o
  -6  -1  12        3.97        6.65      2.28 o
  -5  -1  12        2.81        3.86      2.13 o
  -4  -1  12       52.66       57.86      5.75 o
  -3  -1  12        3.91        7.22      2.39 o
  -2  -1  12       18.44       23.34      3.68 o
  -1  -1  12       12.21       14.65      2.95 o
   0  -1  12        6.92       10.45      4.30 o
   1  -1  12      114.12       99.98      6.75 o
   2  -1  12       25.33       26.58      4.62 o
   3  -1  12      104.07       95.01     13.03 o
   4  -1  12       68.58       63.48      6.51 o
   5  -1  12        3.02        4.83      2.82 o
   6  -1  12       49.88       58.54      8.67 o
   7  -1  12       12.32        9.55      3.54 o
   8  -1  12        1.94        4.81      3.29 o
 -11   0  12        3.62        8.23      3.05 o
 -10   0  12        3.79       11.42      3.10 o
  -9   0  12       32.74       26.26      5.15 o
  -8   0  12       25.86       24.36      4.99 o
  -7   0  12        6.22        5.85      2.41 o
  -6   0  12       39.13       42.90      5.43 o
  -5   0  12       27.89       22.89      4.58 o
  -4   0  12       13.02       12.49      2.73 o
  -3   0  12        0.00        1.76      1.67 o
  -2   0  12       97.87       88.11      6.37 o
  -1   0  12        0.96        2.41      2.45 o
   0   0  12       64.30       73.63      5.49 o
   1   0  12        0.27        1.88      1.82 o
   2   0  12       47.60       39.99      5.73 o
   3   0  12       30.43       39.77      5.05 o
   4   0  12        8.33        7.40      2.38 o
   5   0  12        9.04        4.61      2.28 o
   6   0  12        0.19       -1.10      2.34 o
   7   0  12        0.38        0.60      2.51 o
   8   0  12        3.82        8.48      3.23 o
 -11   1  12        1.07        1.88      2.78 o
 -10   1  12        8.55        9.55      3.35 o
  -9   1  12        7.81       22.87      4.58 o
  -8   1  12       57.39       56.25      8.91 o
  -7   1  12       12.90       14.26      2.65 o
  -6   1  12        4.01        6.10      3.63 o
  -5   1  12        2.85        2.91      2.77 o
  -4   1  12       52.43       64.65      5.84 o
  -3   1  12        3.85        3.59      1.77 o
  -2   1  12       18.34       18.70      3.21 o
  -1   1  12       12.13       10.03      3.28 o
   0   1  12        6.91       11.86      3.74 o
   1   1  12      113.98      116.94      8.54 o
   2   1  12       25.46       15.57      3.81 o
   3   1  12      104.00      105.96      7.80 o
   4   1  12       68.64       59.23      6.32 o
   5   1  12        3.00       11.96      3.29 o
   6   1  12       49.82       36.69      9.24 o
   7   1  12       12.33       14.58      7.05 o
   8   1  12        1.94        2.82      3.69 o
 -11   2  12        6.77       11.54      3.52 o
 -10   2  12        2.40        7.55      3.32 o
  -9   2  12        1.23        6.45      2.84 o
  -8   2  12        8.94       12.70      3.16 o
  -7   2  12       23.47       27.33      4.41 o
  -6   2  12       58.15       57.50      9.54 o
  -5   2  12       22.16       23.86      4.97 o
  -4   2  12       11.20       12.30      3.40 o
  -3   2  12      197.04      181.52      7.95 o
  -2   2  12       64.79       65.48      9.90 o
  -1   2  12      145.69      141.12      9.36 o
   0   2  12       38.98       32.86      5.74 o
   1   2  12        9.46       13.29      4.01 o
   2   2  12      101.79       93.10      7.87 o
   3   2  12        9.28        9.48      3.67 o
   4   2  12       58.11       50.65      5.74 o
   5   2  12        0.22        0.78      1.83 o
   6   2  12       13.48       15.77      2.84 o
   7   2  12        3.76        6.94      4.74 o
   8   2  12        1.16        0.60      2.85 o
 -11   3  12        5.19        1.68      9.09 o
 -10   3  12        1.43        4.45      5.50 o
  -9   3  12       37.89       47.08      7.34 o
  -8   3  12       66.98       73.86      7.37 o
  -7   3  12        7.93       12.52      3.30 o
  -6   3  12      241.93      237.74     10.10 o
  -5   3  12      671.37      611.01     16.63 o
  -4   3  12       81.18       65.85      5.96 o
  -3   3  12      221.67      200.81      8.84 o
  -2   3  12      161.72      148.00      9.56 o
  -1   3  12      347.58      317.33     15.28 o
   0   3  12      208.95      159.49     10.37 o
   1   3  12      459.33      478.36     19.93 o
   2   3  12       21.14       28.84      4.92 o
   3   3  12       70.23       66.17      6.55 o
   4   3  12       83.01       83.32      7.68 o
   5   3  12        8.76        4.63      1.94 o
   6   3  12       15.05       14.06      2.71 o
   7   3  12        8.48        8.71      3.35 o
   8   3  12        4.32        4.03      3.03 o
 -11   4  12        4.61       12.61      3.38 o
 -10   4  12        3.73        9.22      3.00 o
  -9   4  12        2.15        1.70      2.12 o
  -8   4  12       15.32       20.73      3.80 o
  -7   4  12      102.40      107.14     12.78 o
  -6   4  12       12.91       10.83      2.50 o
  -5   4  12      129.57      114.14      6.67 o
  -4   4  12      355.28      358.36     11.97 o
  -3   4  12      620.87      575.30     43.31 o
  -2   4  12      359.13      362.27     40.96 o
  -1   4  12      837.25      803.79     24.46 o
   0   4  12      187.89      160.04     10.31 o
   1   4  12       23.43       25.31      5.24 o
   2   4  12       77.26       66.92     13.14 o
   3   4  12       21.20       32.02      7.48 o
   4   4  12       17.35       13.08      2.88 o
   5   4  12       58.85       67.84      7.80 o
   6   4  12        9.47       11.11      2.45 o
   7   4  12        4.56        7.30      6.49 o
   8   4  12       20.07       22.14      4.65 o
 -10   5  12       31.42       26.58      8.30 o
  -9   5  12        3.15        8.62      2.59 o
  -8   5  12       22.39       27.02      5.91 o
  -7   5  12        4.83       10.40      2.83 o
  -6   5  12      111.78      107.21     11.57 o
  -5   5  12       26.53       30.84      3.86 o
  -4   5  12       86.57       82.77      7.49 o
  -3   5  12      206.93      177.92     10.55 o
  -2   5  12      404.96      364.86     23.40 o
  -1   5  12      142.54      142.63      9.93 o
   0   5  12       91.61      117.20     10.05 o
   1   5  12        2.26       10.88      5.55 o
   2   5  12        4.59       -0.02      2.53 o
   3   5  12        0.54        3.61      4.35 o
   4   5  12       19.59       17.49      5.43 o
   5   5  12       27.37       26.38      5.18 o
   6   5  12        2.53        4.72      2.17 o
   7   5  12       17.77       19.90      3.67 o
 -10   6  12        6.48       11.35      5.96 o
  -9   6  12        6.19        6.59      5.47 o
  -8   6  12       14.06       11.75      7.08 o
  -7   6  12       10.04       19.86      4.74 o
  -6   6  12       57.81       50.87      7.64 o
  -5   6  12       33.27       35.69      4.55 o
  -4   6  12       48.07       43.03      6.71 o
  -3   6  12      213.50      195.75     11.90 o
  -2   6  12       73.80       64.97      8.11 o
  -1   6  12       98.95       93.63      9.82 o
   0   6  12       14.21        8.96      4.18 o
   1   6  12       22.55       13.65      5.60 o
   2   6  12       49.79       59.27     11.61 o
   3   6  12       12.82        4.28      4.28 o
   4   6  12        1.11        2.95      3.23 o
   5   6  12        0.48        1.25      4.36 o
   6   6  12       10.66       17.52      5.65 o
   7   6  12        8.08       14.36      3.36 o
 -10   7  12        3.89       13.19      7.03 o
  -9   7  12        3.70       19.51     12.40 o
  -8   7  12       13.38       30.04      9.62 o
  -7   7  12        3.70        3.30      3.35 o
  -6   7  12        5.35        7.71      9.93 o
  -5   7  12       23.17       24.90      8.71 o
  -4   7  12       14.29       17.24      9.70 o
  -3   7  12       22.02       16.38      4.25 o
  -2   7  12        5.41        5.38      2.69 o
  -1   7  12        7.74        6.60      2.90 o
   0   7  12        5.25        1.27      2.32 o
   1   7  12       19.56       20.03      3.96 o
   2   7  12       18.55       19.77      4.21 o
   3   7  12        6.26        0.46      3.72 o
   4   7  12        0.69        2.39      3.56 o
   5   7  12        3.13        6.77      2.97 o
   6   7  12        3.32        9.85      4.66 o
  -9   8  12        0.04        1.73      6.57 o
  -8   8  12        0.54        3.26      3.91 o
  -7   8  12        3.33        6.03      3.84 o
  -6   8  12       38.10       29.53      9.88 o
  -5   8  12        0.86        1.17      5.14 o
  -4   8  12      100.79      106.72     10.61 o
  -3   8  12        8.16        9.20      4.46 o
  -2   8  12       63.65       49.33      7.30 o
  -1   8  12        1.38        1.35      2.04 o
   0   8  12       37.17       38.58      5.95 o
   1   8  12        4.93        3.76      2.03 o
   2   8  12       13.63       16.83      3.69 o
   3   8  12        5.14        5.69      3.81 o
   4   8  12        6.89        2.85      5.70 o
   5   8  12        0.99       12.47      6.67 o
  -8   9  12        1.68       -3.21      4.94 o
  -7   9  12        2.19       -3.00      5.14 o
  -6   9  12        0.17       -4.79      4.79 o
  -5   9  12        4.88       10.18      7.08 o
  -4   9  12       13.41       13.90      3.41 o
  -3   9  12        1.26        3.84      2.06 o
  -2   9  12        7.10        7.98      3.23 o
  -1   9  12        1.81        4.28      1.87 o
   0   9  12        9.06       15.39      2.76 o
   1   9  12        2.14        7.95      5.24 o
   2   9  12       16.91       23.47      6.01 o
   3   9  12        5.85        7.87      4.89 o
  -5  10  12       14.81       -0.66      3.06 o
  -4  10  12        0.35       14.77      4.89 o
  -3  10  12        2.54        3.07      2.75 o
  -2  10  12        3.27       13.18     11.56 o
  -1  10  12       13.12       11.43      3.05 o
   0  10  12        2.96        7.80      2.88 o
   1  10  12        0.31        0.85      2.23 o
   3  10  12       18.56       19.86      6.67 o
  -2  11  12        8.81       14.16      5.04 o
  -1  11  12        6.79       10.56      4.30 o
   0  11  12        1.18       -3.26      3.41 o
  -3 -10  13        3.19       11.81      6.21 o
  -2 -10  13        2.07        5.63      7.20 o
  -1 -10  13        4.87       11.63      5.68 o
   0 -10  13        2.40        8.70      5.09 o
   1 -10  13        2.84       15.59      9.57 o
  -6  -9  13        5.85       13.54      6.82 o
  -5  -9  13       18.56       38.49      9.83 o
  -4  -9  13        9.76        6.21      6.72 o
  -3  -9  13       12.32       20.86      4.55 o
  -2  -9  13        8.44       19.03      7.08 o
  -1  -9  13       13.13       30.05      6.25 o
   0  -9  13       19.92       22.09      5.07 o
   1  -9  13        4.65       11.18      4.84 o
   2  -9  13        7.36       13.69      6.67 o
   3  -9  13        7.68        5.80      5.75 o
  -7  -8  13        0.68       11.66      7.33 o
  -6  -8  13       72.96       67.41     15.78 o
  -5  -8  13        1.97        3.31      5.40 o
  -4  -8  13       16.34       30.09      9.98 o
  -3  -8  13        6.26       17.62      5.07 o
  -2  -8  13        1.74        3.55      3.53 o
  -1  -8  13        2.93        7.51      3.38 o
   0  -8  13        8.54       21.90      4.49 o
   1  -8  13       22.61       36.71      6.43 o
   2  -8  13       13.60       28.89      5.69 o
   3  -8  13        2.92        6.57      5.45 o
   4  -8  13       22.04       16.09      7.84 o
  -9  -7  13        6.73       12.47      5.70 o
  -8  -7  13        1.76        9.95      4.35 o
  -7  -7  13       20.15       19.40     14.79 o
  -6  -7  13       14.87       36.58      7.23 o
  -5  -7  13        7.71        5.64      4.48 o
  -4  -7  13        1.13        0.68      3.32 o
  -3  -7  13        1.77        5.70      5.68 o
  -2  -7  13        1.36        9.44      2.87 o
  -1  -7  13        8.22       12.13      3.66 o
   0  -7  13        7.49        5.93      7.69 o
   1  -7  13        0.28        7.34      3.38 o
   2  -7  13        0.19        4.40      4.66 o
   3  -7  13        2.72       -3.26      3.26 o
   4  -7  13       75.29       95.06     15.33 o
   5  -7  13        0.02       -3.92      4.02 o
 -10  -6  13        1.48       17.06      6.87 o
  -9  -6  13        1.41        3.71      9.80 o
  -8  -6  13       13.04       11.28      4.45 o
  -7  -6  13       21.15       30.56     14.36 o
  -6  -6  13       14.91       21.74      5.93 o
  -5  -6  13      114.30      125.56     13.03 o
  -4  -6  13       62.08       72.70     14.46 o
  -3  -6  13      116.98      131.93     11.87 o
  -2  -6  13       70.91       75.32      7.20 o
  -1  -6  13       25.42       26.52      6.78 o
   0  -6  13       46.92       58.18      6.65 o
   1  -6  13       56.19       53.87      5.61 o
   2  -6  13       13.86       15.85      3.86 o
   3  -6  13        3.46        3.73      2.73 o
   4  -6  13        1.86        0.43      3.59 o
   5  -6  13        4.90       23.37      5.70 o
   6  -6  13        5.37       18.53      5.80 o
 -10  -5  13        8.47       17.02      5.80 o
  -9  -5  13       21.33       26.99      6.19 o
  -8  -5  13       81.54       93.83     11.55 o
  -7  -5  13       19.37       25.00      6.25 o
  -6  -5  13       49.95       40.80      7.47 o
  -5  -5  13       56.72       66.63      9.78 o
  -4  -5  13       40.74       34.22      6.93 o
  -3  -5  13       16.05       25.04      4.72 o
  -2  -5  13       22.58       30.25      4.78 o
  -1  -5  13      163.55      167.51      7.61 o
   0  -5  13       60.15       65.90      5.85 o
   1  -5  13       11.37       12.79      2.76 o
   2  -5  13       17.69       24.46      4.36 o
   3  -5  13        2.63        4.36      2.27 o
   4  -5  13       67.55       63.36      6.78 o
   5  -5  13        4.55       10.18      3.89 o
   6  -5  13       48.96       62.72      9.07 o
   7  -5  13        2.96        7.18      5.75 o
 -10  -4  13        9.01       17.72      5.46 o
  -9  -4  13        5.36        9.37      4.42 o
  -8  -4  13       24.07       34.25      7.11 o
  -7  -4  13        1.04        4.23      3.76 o
  -6  -4  13        9.11       13.07      4.92 o
  -5  -4  13       68.86       62.81      7.28 o
  -4  -4  13      133.02      114.46      8.91 o
  -3  -4  13      123.32      130.83      9.11 o
  -2  -4  13       69.50       80.23      7.29 o
  -1  -4  13      311.65      294.05     13.11 o
   0  -4  13       37.84       45.81      4.58 o
   1  -4  13      145.48      135.01      8.28 o
   2  -4  13       99.93      104.91      8.30 o
   3  -4  13       11.00       12.80      2.96 o
   4  -4  13        5.72       11.52      3.73 o
   5  -4  13        2.86        5.64      2.69 o
   6  -4  13        8.74        7.86      4.35 o
   7  -4  13        3.44        4.80      4.79 o
 -11  -3  13        9.46       12.42      7.28 o
 -10  -3  13        3.37        6.74      3.83 o
  -9  -3  13       23.37       22.30      5.83 o
  -8  -3  13       18.83       21.91      5.66 o
  -7  -3  13       34.05       39.24      7.52 o
  -6  -3  13        2.57        7.78      2.67 o
  -5  -3  13       16.06       15.37      3.95 o
  -4  -3  13      346.14      326.76     19.51 o
  -3  -3  13       53.34       48.78      5.77 o
  -2  -3  13      559.21      560.99     23.60 o
  -1  -3  13       73.15       68.04      6.58 o
   0  -3  13      352.55      312.05     11.81 o
   1  -3  13       78.91       79.84      7.04 o
   2  -3  13       40.47       44.98      8.25 o
   3  -3  13       77.40       75.06      6.34 o
   4  -3  13       25.03       30.48      5.19 o
   5  -3  13        5.68        7.31      3.00 o
   6  -3  13        1.89        4.35      4.12 o
   7  -3  13        3.04        2.46      7.05 o
 -11  -2  13        1.03        5.90      3.71 o
 -10  -2  13        1.20        5.25      3.63 o
  -9  -2  13       14.32       11.71      4.64 o
  -8  -2  13       11.17        9.05      3.86 o
  -7  -2  13       21.63       28.82      4.92 o
  -6  -2  13       58.62       66.99     11.92 o
  -5  -2  13        8.14       12.00      3.35 o
  -4  -2  13      203.77      192.01      9.23 o
  -3  -2  13      225.70      186.05     19.66 o
  -2  -2  13       79.14       68.31      9.71 o
  -1  -2  13      128.85      125.17      7.83 o
   0  -2  13       72.99       64.20      6.26 o
   1  -2  13       66.13       68.91      6.53 o
   2  -2  13       23.60       23.26      5.83 o
   3  -2  13       15.99       10.99      3.12 o
   4  -2  13        1.29        3.12      2.39 o
   5  -2  13        6.54        5.76      3.17 o
   6  -2  13        6.45        9.27      3.74 o
   7  -2  13        4.94       12.49      9.55 o
 -11  -1  13        6.86        9.38      3.71 o
 -10  -1  13       10.32       15.42      3.72 o
  -9  -1  13        5.30        8.31      3.37 o
  -8  -1  13        1.33        2.29      1.88 o
  -7  -1  13       37.41       39.08      5.61 o
  -6  -1  13       11.14       13.95      3.39 o
  -5  -1  13      179.12      173.46     10.56 o
  -4  -1  13       34.29       34.86      4.96 o
  -3  -1  13       46.42       46.74      5.28 o
  -2  -1  13       46.22       35.38      4.65 o
  -1  -1  13       86.93       90.20      9.34 o
   0  -1  13       28.39       21.22      4.69 o
   1  -1  13       54.69       57.49      5.95 o
   2  -1  13       18.86       19.42      3.46 o
   3  -1  13       96.80       84.77      7.45 o
   4  -1  13        9.63       14.15      3.15 o
   5  -1  13       26.82       27.52      5.65 o
   6  -1  13        0.84       -0.47      4.10 o
   7  -1  13       18.17       17.31      7.31 o
   8  -1  13        0.82       -4.38      4.38 o
 -11   0  13        0.72       12.83      4.10 o
 -10   0  13        0.92       18.38      4.47 o
  -9   0  13        0.94        9.30      5.96 o
  -8   0  13        3.43        9.59      3.57 o
  -7   0  13       53.82       54.69      6.18 o
  -6   0  13       86.63       70.21      6.77 o
  -5   0  13        4.73        4.55      2.39 o
  -4   0  13        3.86        7.78      2.15 o
  -3   0  13        0.21        0.95      1.52 o
  -2   0  13        2.51        2.65      1.71 o
  -1   0  13        6.03        8.04      3.12 o
   0   0  13       14.56       14.83      5.98 o
   1   0  13       84.58       78.84     11.02 o
   2   0  13       12.42       10.87      2.91 o
   3   0  13       31.12       33.12      4.78 o
   4   0  13       36.37       40.32      5.35 o
   5   0  13       12.96       12.64      3.15 o
   6   0  13        0.00        5.93      3.01 o
   7   0  13       26.10       24.97      6.08 o
   8   0  13        0.02        5.75      4.38 o
 -11   1  13        6.89       14.07      6.62 o
 -10   1  13       10.31       12.87      4.08 o
  -9   1  13        5.33        2.49      5.02 o
  -8   1  13        1.32        5.29      2.95 o
  -7   1  13       37.42       45.96      5.71 o
  -6   1  13       11.19       14.65      3.25 o
  -5   1  13      179.02      176.18      8.95 o
  -4   1  13       34.34       36.69      4.63 o
  -3   1  13       46.21       43.77      4.97 o
  -2   1  13       46.16       48.72      9.78 o
  -1   1  13       87.09       96.23      9.52 o
   0   1  13       28.28       37.76      7.76 o
   1   1  13       54.69       50.69      7.52 o
   2   1  13       18.78       14.64      3.96 o
   3   1  13       96.65       90.26      7.66 o
   4   1  13        9.66       11.62      3.79 o
   5   1  13       26.79       31.88      4.62 o
   6   1  13        0.84        9.23      3.08 o
   7   1  13       18.22       23.41      4.34 o
   8   1  13        0.83        6.52      4.28 o
 -11   2  13        1.03       11.61      8.20 o
 -10   2  13        1.20        5.19      2.95 o
  -9   2  13       14.33       23.89      8.86 o
  -8   2  13       11.24       13.27      3.29 o
  -7   2  13       21.64       33.97      4.68 o
  -6   2  13       58.75       68.77      6.71 o
  -5   2  13        8.21       11.27      2.96 o
  -4   2  13      204.01      180.27      8.29 o
  -3   2  13      225.73      218.59     11.81 o
  -2   2  13       79.22       79.53      8.54 o
  -1   2  13      128.98      121.51     10.44 o
   0   2  13       72.97       72.30      8.77 o
   1   2  13       65.93       67.28     14.89 o
   2   2  13       23.56       20.21      4.73 o
   3   2  13       15.93       13.10      2.84 o
   4   2  13        1.28        7.47      3.26 o
   5   2  13        6.53        4.74      3.38 o
   6   2  13        6.45        9.10      3.82 o
   7   2  13        4.92       16.37      3.26 o
   8   2  13        3.97        7.79      4.33 o
 -11   3  13        9.45       19.36      4.26 o
 -10   3  13        3.38        7.70      3.34 o
  -9   3  13       23.36       31.53      5.93 o
  -8   3  13       18.87       27.80      4.81 o
  -7   3  13       33.97       37.11      5.39 o
  -6   3  13        2.59        9.38      2.55 o
  -5   3  13       16.06       21.01      3.52 o
  -4   3  13      345.56      318.83     11.44 o
  -3   3  13       53.25       44.02      6.71 o
  -2   3  13      559.35      551.70     20.18 o
  -1   3  13       72.88       67.61      8.31 o
   0   3  13      352.78      342.78     16.02 o
   1   3  13       79.10       73.54      9.00 o
   2   3  13       40.47       48.29      7.38 o
   3   3  13       77.52       93.80      9.34 o
   4   3  13       25.08       19.48      3.67 o
   5   3  13        5.70        5.58      2.48 o
   6   3  13        1.88        1.56      3.64 o
   7   3  13        3.06        4.80      4.43 o
 -11   4  13        1.54       18.18      6.87 o
 -10   4  13        9.00       19.09      7.31 o
  -9   4  13        5.34       11.65      3.92 o
  -8   4  13       24.05       34.30      4.91 o
  -7   4  13        1.03        1.50      2.30 o
  -6   4  13        9.12        7.72      2.25 o
  -5   4  13       68.83       81.28      6.91 o
  -4   4  13      132.97      119.39     10.23 o
  -3   4  13      123.51      107.19      9.66 o
  -2   4  13       69.57       72.66      8.21 o
  -1   4  13      311.43      283.12     14.05 o
   0   4  13       37.77       42.31      7.36 o
   1   4  13      145.63      151.46     12.19 o
   2   4  13       99.81       99.11     10.45 o
   3   4  13       11.03       14.56      5.30 o
   4   4  13        5.70        9.80      2.46 o
   5   4  13        2.85        6.58      2.28 o
   6   4  13        8.74       10.42      2.55 o
   7   4  13        3.44       15.91      4.08 o
 -10   5  13        8.44       19.09      7.08 o
  -9   5  13       21.32       22.10      3.90 o
  -8   5  13       81.50       92.44      8.34 o
  -7   5  13       19.38       22.03      4.77 o
  -6   5  13       49.81       57.08      6.60 o
  -5   5  13       56.78       57.18      6.50 o
  -4   5  13       40.78       42.25      5.31 o
  -3   5  13       16.01       17.43      4.84 o
  -2   5  13       22.61       20.09      4.33 o
  -1   5  13      163.63      155.43     10.21 o
   0   5  13       59.97       48.75      7.16 o
   1   5  13       11.40       14.18      4.29 o
   2   5  13       17.68       26.89      5.59 o
   3   5  13        2.62        5.50      2.92 o
   4   5  13       67.58       77.65     14.21 o
   5   5  13        4.56       10.80      4.85 o
   6   5  13       49.00       55.79     11.76 o
   7   5  13        2.97        4.16      2.68 o
  -9   6  13        1.41        1.95      3.80 o
  -8   6  13       13.02       15.68     11.43 o
  -7   6  13       21.20       31.70      9.34 o
  -6   6  13       14.87       15.36      5.17 o
  -5   6  13      114.54      102.19     10.35 o
  -4   6  13       62.06       60.76      8.18 o
  -3   6  13      117.17      114.86     17.49 o
  -2   6  13       70.99       76.17      9.13 o
  -1   6  13       25.37       33.10      8.35 o
   0   6  13       46.87       58.15     11.41 o
   1   6  13       56.09       50.76     10.54 o
   2   6  13       13.89       11.81      5.65 o
   3   6  13        3.48        1.78      3.62 o
   4   6  13        1.87        7.28      4.53 o
   5   6  13        4.87        6.87      4.68 o
   6   6  13        5.37        9.08      2.83 o
  -9   7  13        6.73       16.99      5.23 o
  -8   7  13        1.75       11.16      6.08 o
  -7   7  13       20.17       32.84      9.50 o
  -6   7  13       14.86       11.00      6.67 o
  -5   7  13        7.71        6.31      5.40 o
  -4   7  13        1.13        3.15      4.38 o
  -3   7  13        1.79        7.63      2.50 o
  -2   7  13        1.35        2.80      3.06 o
  -1   7  13        8.23        7.29      5.70 o
   0   7  13        7.56        7.43      3.03 o
   1   7  13        0.27        6.35      5.91 o
   2   7  13        0.19        2.40      2.56 o
   3   7  13        2.71        7.03      5.40 o
   4   7  13       75.30       75.82     14.31 o
   5   7  13        0.02       -1.43      5.04 o
  -8   8  13       19.92       29.43      5.97 o
  -7   8  13        0.68        2.29      4.18 o
  -6   8  13       72.96       88.75     16.80 o
  -5   8  13        1.99        5.14      6.11 o
  -4   8  13       16.35       20.36      4.02 o
  -3   8  13        6.29        4.91      2.16 o
  -2   8  13        1.75        1.82      3.16 o
  -1   8  13        2.94        1.71      3.03 o
   0   8  13        8.54       14.33      4.46 o
   1   8  13       22.66       21.46      3.90 o
   2   8  13       13.62       15.94      5.70 o
   3   8  13        2.92       -0.76      3.82 o
   4   8  13       22.06       50.71     10.85 o
  -6   9  13        5.85        5.60      6.52 o
  -5   9  13       18.55       28.36      9.01 o
  -4   9  13        9.71       19.20      4.99 o
  -3   9  13       12.33       15.73      3.30 o
  -2   9  13        8.46       10.44      4.81 o
  -1   9  13       13.13       11.48      2.85 o
   0   9  13       19.98       36.55      5.81 o
   1   9  13        4.67        3.90      2.59 o
   2   9  13        7.34        9.11      3.11 o
  -3  10  13        3.17       10.03      2.98 o
  -2  10  13        2.06        3.88      5.50 o
  -1  10  13        4.86        9.99      3.16 o
   0  10  13        2.39        1.98      4.25 o
  -2 -10  14       12.54        5.55      6.31 o
  -1 -10  14        9.04        8.50      5.86 o
  -4  -9  14        1.03        7.64      5.96 o
  -3  -9  14       12.26       11.97      6.72 o
  -2  -9  14        1.30       17.97      7.84 o
  -1  -9  14        9.22       17.28      4.38 o
   0  -9  14       30.44       46.55      9.88 o
   1  -9  14        8.03       11.01      8.86 o
   2  -9  14        3.94       13.75      7.54 o
  -6  -8  14        3.61        6.92      6.62 o
  -5  -8  14        3.00        2.14      6.31 o
  -4  -8  14        4.70        8.76      6.42 o
  -3  -8  14        1.21        8.25      5.14 o
  -2  -8  14       27.70       39.61     11.00 o
  -1  -8  14        4.10       14.93      6.44 o
   0  -8  14       11.62        8.41      4.12 o
   1  -8  14       29.63       29.31      6.14 o
   2  -8  14        1.49       14.51      6.01 o
   3  -8  14       24.26       27.14      7.33 o
  -8  -7  14        9.09       11.71      5.86 o
  -7  -7  14        5.82       13.17      5.00 o
  -6  -7  14        5.88       18.18      6.14 o
  -5  -7  14        0.32        1.12      3.69 o
  -4  -7  14        4.87        1.16      4.63 o
  -3  -7  14       33.56       33.90      7.28 o
  -2  -7  14        4.56       13.39      5.55 o
  -1  -7  14       12.41       13.44      4.94 o
   0  -7  14        1.00        6.63      5.73 o
   1  -7  14       43.01       56.47      8.26 o
   2  -7  14       28.05       51.63     10.34 o
   3  -7  14       13.67       29.43      7.43 o
   4  -7  14        8.74       -0.46      3.72 o
  -9  -6  14        0.19        4.79      5.60 o
  -8  -6  14        4.94        6.92      4.72 o
  -7  -6  14       34.30       44.89     10.29 o
  -6  -6  14       19.18       28.10      9.01 o
  -5  -6  14       44.79       57.59      9.20 o
  -4  -6  14       97.64       85.54     11.01 o
  -3  -6  14        4.44        4.64      4.30 o
  -2  -6  14       69.13       70.96      9.29 o
  -1  -6  14        7.17        9.12      3.92 o
   0  -6  14       35.56       44.78      5.07 o
   1  -6  14       10.08       17.67      3.66 o
   2  -6  14        3.50        6.56      2.54 o
   3  -6  14       17.22       20.63      4.82 o
   4  -6  14       10.75       13.38      3.94 o
   5  -6  14        9.06        8.93      3.90 o
 -10  -5  14        6.23       11.46      6.36 o
  -9  -5  14       14.47       18.75      5.20 o
  -8  -5  14       25.91       32.42      7.50 o
  -7  -5  14        1.42       11.48      6.70 o
  -6  -5  14       25.15       32.77      6.99 o
  -5  -5  14       29.62       41.72     10.01 o
  -4  -5  14       22.73       30.57      6.41 o
  -3  -5  14       66.89       78.68      8.00 o
  -2  -5  14        3.88        3.31      2.43 o
  -1  -5  14       45.30       33.12      4.80 o
   0  -5  14       13.82       16.49      2.90 o
   1  -5  14       31.98       38.30      5.32 o
   2  -5  14        1.11        3.59      3.40 o
   3  -5  14       82.79       95.15      8.46 o
   4  -5  14       18.68       19.87      4.84 o
   5  -5  14        1.26        5.92      4.40 o
   6  -5  14        1.84        7.41      3.57 o
 -10  -4  14        0.41        5.77      9.70 o
  -9  -4  14       17.56       35.58      7.11 o
  -8  -4  14       30.80       47.08      8.27 o
  -7  -4  14        5.36       11.37      4.35 o
  -6  -4  14        1.98        5.96      3.72 o
  -5  -4  14       16.34       21.46      4.20 o
  -4  -4  14       35.75       37.55      5.60 o
  -3  -4  14       63.68       66.94      7.30 o
  -2  -4  14      134.43      131.69      9.33 o
  -1  -4  14      117.23      114.76     10.83 o
   0  -4  14       13.37       17.26      4.59 o
   1  -4  14       22.53       24.13      3.98 o
   2  -4  14        6.80        7.33      4.45 o
   3  -4  14       20.56       21.52      5.90 o
   4  -4  14        7.22       11.36      3.12 o
   5  -4  14        8.96       11.68      3.63 o
   6  -4  14        3.23       10.38      4.12 o
 -10  -3  14        7.45       10.28      4.65 o
  -9  -3  14        6.39       10.55      7.71 o
  -8  -3  14        4.39        9.63      4.25 o
  -7  -3  14       63.43       75.72     10.29 o
  -6  -3  14      124.78      132.49      9.90 o
  -5  -3  14       58.31       69.95      7.48 o
  -4  -3  14      301.34      271.14     11.69 o
  -3  -3  14      254.08      232.15     10.74 o
  -2  -3  14      160.06      170.36      8.96 o
  -1  -3  14      188.55      182.98     11.85 o
   0  -3  14       94.82      107.87     10.72 o
   1  -3  14       36.53       34.74      5.07 o
   2  -3  14        8.52       12.35      3.03 o
   3  -3  14        6.57        9.12      2.73 o
   4  -3  14        0.84       -0.64      2.20 o
   5  -3  14        2.07        4.39      5.68 o
   6  -3  14        2.65        7.18      3.74 o
   7  -3  14        1.77        2.19      3.82 o
 -10  -2  14        4.77       15.97      4.99 o
  -9  -2  14       15.59       19.51      5.77 o
  -8  -2  14       21.93       26.62      6.07 o
  -7  -2  14       33.27       41.96      5.72 o
  -6  -2  14       50.82       48.43      6.23 o
  -5  -2  14       63.31       62.42      6.86 o
  -4  -2  14      138.20      116.89      8.49 o
  -3  -2  14      175.03      161.47      8.72 o
  -2  -2  14       32.49       45.32      5.52 o
  -1  -2  14        1.85        3.88      2.75 o
   0  -2  14        8.68        8.36      3.50 o
   1  -2  14       21.82       24.99      5.44 o
   2  -2  14       30.13       36.36      5.11 o
   3  -2  14       26.51       27.44      4.44 o
   4  -2  14       30.71       22.44      3.94 o
   5  -2  14       23.09       22.05      5.08 o
   6  -2  14       22.64       21.27      4.39 o
   7  -2  14        6.07        2.80      4.02 o
 -10  -1  14        2.39       11.45      3.86 o
  -9  -1  14        0.04        7.97      4.58 o
  -8  -1  14       67.64       55.36      6.44 o
  -7  -1  14        9.14       15.37      3.32 o
  -6  -1  14       83.17       70.40      7.37 o
  -5  -1  14       41.39       35.44      5.09 o
  -4  -1  14       22.36       17.85      3.60 o
  -3  -1  14        2.18        1.56      1.92 o
  -2  -1  14       27.25       25.54      5.50 o
  -1  -1  14       31.26       35.32      6.44 o
   0  -1  14       14.28        9.11      6.98 o
   1  -1  14       48.29       42.01      7.17 o
   2  -1  14       18.10       16.95      3.60 o
   3  -1  14        7.68       10.77      2.65 o
   4  -1  14       63.29       52.07      6.27 o
   5  -1  14        2.95        4.93      2.98 o
   6  -1  14       17.62       24.06      5.17 o
   7  -1  14        5.10       18.48      5.30 o
 -11   0  14        7.20       23.10      5.23 o
 -10   0  14       10.63       21.71      4.42 o
  -9   0  14        7.01       12.86      4.07 o
  -8   0  14       16.73       19.19     10.08 o
  -7   0  14       58.93       62.81      6.73 o
  -6   0  14        4.17        5.65      2.59 o
  -5   0  14        0.23        1.81      2.16 o
  -4   0  14      111.31      100.17      7.52 o
  -3   0  14        2.43        2.36      1.60 o
  -2   0  14      150.69      127.65     10.89 o
  -1   0  14       14.86       15.28      4.76 o
   0   0  14       38.26       49.00      7.60 o
   1   0  14      137.31      139.53     12.06 o
   2   0  14        4.75        6.01      3.19 o
   3   0  14        8.82        4.82      2.74 o
   4   0  14       80.13       73.50      7.53 o
   5   0  14        1.84        7.34      2.46 o
   6   0  14        0.04        1.10      3.23 o
   7   0  14        8.01        4.32      3.12 o
 -11   1  14        2.35       14.15      4.08 o
 -10   1  14        2.39       17.57      4.75 o
  -9   1  14        0.04        9.12      3.40 o
  -8   1  14       67.70       69.45      9.30 o
  -7   1  14        9.08        8.77      2.65 o
  -6   1  14       83.05       73.80      7.09 o
  -5   1  14       41.40       41.86      5.39 o
  -4   1  14       22.34       20.21      3.31 o
  -3   1  14        2.19        1.34      2.39 o
  -2   1  14       27.22       30.57      5.67 o
  -1   1  14       31.19       27.44      8.02 o
   0   1  14       14.30       13.71      4.04 o
   1   1  14       48.16       46.77      7.44 o
   2   1  14       18.15       20.61      4.71 o
   3   1  14        7.63       16.09      5.65 o
   4   1  14       63.40       54.79      6.14 o
   5   1  14        2.92        4.29      2.27 o
   6   1  14       17.65       11.47      4.48 o
   7   1  14        5.09        7.64      4.53 o
 -11   2  14        2.84        7.59      4.74 o
 -10   2  14        4.77        3.33      4.56 o
  -9   2  14       15.60       16.38      5.24 o
  -8   2  14       21.95       28.26      4.55 o
  -7   2  14       33.34       39.95      5.21 o
  -6   2  14       50.81       44.76      5.50 o
  -5   2  14       63.30       66.05      7.14 o
  -4   2  14      138.27      140.91     20.60 o
  -3   2  14      175.14      146.71     11.76 o
  -2   2  14       32.52       36.39      6.04 o
  -1   2  14        1.81        3.97      4.33 o
   0   2  14        8.63        8.93      3.69 o
   1   2  14       21.75       24.10      8.50 o
   2   2  14       30.10       34.88      6.17 o
   3   2  14       26.45       34.88      9.22 o
   4   2  14       30.66       34.12      4.83 o
   5   2  14       23.16       25.57      4.85 o
   6   2  14       22.62       26.70      9.39 o
   7   2  14        6.08       -1.32      3.41 o
 -11   3  14        5.65       29.58      7.13 o
 -10   3  14        7.45        8.62      3.06 o
  -9   3  14        6.37       12.69      5.60 o
  -8   3  14        4.37        9.65      3.10 o
  -7   3  14       63.49       61.11      6.78 o
  -6   3  14      124.57      117.78      7.51 o
  -5   3  14       58.35       64.15      6.51 o
  -4   3  14      300.88      274.85     21.36 o
  -3   3  14      254.14      238.27     13.12 o
  -2   3  14      160.02      168.31     22.68 o
  -1   3  14      188.46      196.91     25.26 o
   0   3  14       94.96      100.78     10.60 o
   1   3  14       36.54       31.87      6.14 o
   2   3  14        8.46        8.55      3.30 o
   3   3  14        6.57        8.67      2.95 o
   4   3  14        0.83       -2.04      2.95 o
   5   3  14        2.09        3.82      3.38 o
   6   3  14        2.66        1.32      3.75 o
   7   3  14        1.78        3.11      4.38 o
 -10   4  14        0.41       10.72      3.48 o
  -9   4  14       17.52       31.07      4.72 o
  -8   4  14       30.80       33.44      4.95 o
  -7   4  14        5.36       10.39      3.41 o
  -6   4  14        1.99        6.64      2.07 o
  -5   4  14       16.35       18.55      4.10 o
  -4   4  14       35.75       38.09      6.33 o
  -3   4  14       63.66       65.01      8.04 o
  -2   4  14      134.52      128.63     11.14 o
  -1   4  14      117.43      116.19     13.19 o
   0   4  14       13.38       13.28      3.76 o
   1   4  14       22.54       25.90      5.68 o
   2   4  14        6.81       10.80      3.62 o
   3   4  14       20.56       23.84      6.59 o
   4   4  14        7.24        6.11      4.43 o
   5   4  14        8.97       13.78      3.73 o
   6   4  14        3.22       10.50      3.71 o
 -10   5  14        6.23       32.49      9.11 o
  -9   5  14       14.51       22.98      5.44 o
  -8   5  14       26.04       37.94      6.01 o
  -7   5  14        1.40        7.57      2.86 o
  -6   5  14       25.23       25.55      5.40 o
  -5   5  14       29.71       38.54      6.47 o
  -4   5  14       22.73       36.26      6.34 o
  -3   5  14       66.83       66.24      8.26 o
  -2   5  14        3.89        4.28      2.62 o
  -1   5  14       45.17       47.99      7.13 o
   0   5  14       13.81       17.09      4.03 o
   1   5  14       32.06       41.43      7.11 o
   2   5  14        1.12        3.03      3.20 o
   3   5  14       82.83      100.22     11.38 o
   4   5  14       18.68       10.23      5.60 o
   5   5  14        1.26        3.51      4.68 o
   6   5  14        1.82        7.14      3.05 o
  -9   6  14        0.18        0.23      3.96 o
  -8   6  14        4.96       13.59      4.49 o
  -7   6  14       34.36       29.12      6.52 o
  -6   6  14       19.14       19.65      8.15 o
  -5   6  14       44.74       43.42      7.11 o
  -4   6  14       97.60       79.60     13.49 o
  -3   6  14        4.46        7.25      2.84 o
  -2   6  14       69.13       69.25      8.73 o
  -1   6  14        7.15       11.56      3.82 o
   0   6  14       35.49       34.42      7.54 o
   1   6  14       10.09        4.18      3.26 o
   2   6  14        3.48        5.75      4.68 o
   3   6  14       17.22       16.80      6.82 o
   4   6  14       10.78       15.89      6.31 o
   5   6  14        9.07       10.95      5.70 o
  -8   7  14        9.05       17.81     11.18 o
  -7   7  14        5.80        1.32      5.55 o
  -6   7  14        5.87        6.92      5.86 o
  -5   7  14        0.31        0.87      5.50 o
  -4   7  14        4.86        5.89      2.63 o
  -3   7  14       33.62       35.26      6.19 o
  -2   7  14        4.59       10.50      2.93 o
  -1   7  14       12.28       16.17      3.23 o
   0   7  14        0.99        2.81      2.17 o
   1   7  14       43.07       42.54      6.42 o
   2   7  14       28.11       33.94      5.40 o
   3   7  14       13.67       16.90      6.31 o
   4   7  14        8.75       13.49      5.50 o
  -7   8  14        4.08        8.96      6.82 o
  -6   8  14        3.62        7.84      5.86 o
  -5   8  14        2.98        3.72      5.45 o
  -4   8  14        4.69        5.04      2.42 o
  -3   8  14        1.20        2.61      2.32 o
  -2   8  14       27.70       35.40      5.65 o
  -1   8  14        4.11       13.90      7.48 o
   0   8  14       11.62        4.83      4.07 o
   1   8  14       29.66       36.97      5.86 o
   2   8  14        1.50        7.28      5.40 o
  -4   9  14        1.04       -0.05      3.31 o
  -3   9  14       12.30       12.15      2.94 o
  -2   9  14        1.29        2.75      2.21 o
  -1   9  14        9.19        9.34      2.76 o
   0   9  14       30.41       36.80      5.67 o
   1   9  14        8.02       18.99      5.91 o
  -3  10  14       16.50       10.69      5.04 o
  -2  10  14       12.52        6.67      5.30 o
   0  10  14        0.06        3.67      3.56 o
  -2  -9  15        5.79       26.07      8.30 o
  -1  -9  15       11.67       26.22      8.40 o
   0  -9  15       16.71       26.99      5.42 o
  -5  -8  15       18.44       30.96      8.61 o
  -4  -8  15       23.19       42.11     11.35 o
  -3  -8  15        5.97       13.95      6.47 o
  -2  -8  15        7.66       26.32      8.96 o
  -1  -8  15        1.35        4.94      7.38 o
   0  -8  15       14.58       24.40      5.60 o
   1  -8  15        6.37       -1.68      5.35 o
   2  -8  15        0.03        2.90      5.35 o
  -8  -7  15        5.18       23.98      6.87 o
  -7  -7  15        5.37       14.21      4.37 o
  -6  -7  15       13.81       21.21      6.15 o
  -5  -7  15        0.20        6.46      4.55 o
  -4  -7  15       15.72       22.27      6.32 o
  -3  -7  15       11.19       11.48      4.68 o
  -2  -7  15       10.81       16.09      7.99 o
  -1  -7  15       31.17       46.13     11.25 o
   1  -7  15       20.08       43.03     10.18 o
   2  -7  15       26.17       33.86      8.66 o
   3  -7  15       16.63       39.92      9.57 o
  -9  -6  15        3.84       24.75      7.54 o
  -8  -6  15       23.02       38.10      7.92 o
  -7  -6  15        6.53       18.79      5.91 o
  -6  -6  15        8.56       27.16     11.02 o
  -5  -6  15        7.56       12.31      5.31 o
  -4  -6  15       26.89       37.34      9.06 o
  -3  -6  15        8.00       16.13      4.95 o
  -2  -6  15       33.46       36.38      6.43 o
  -1  -6  15       39.10       44.48      6.21 o
   0  -6  15       22.85       26.19      8.38 o
   1  -6  15       63.36       77.44      8.07 o
   2  -6  15       10.95       16.21      3.87 o
   3  -6  15        0.96        4.05      3.69 o
   4  -6  15        5.18        6.56      7.56 o
  -9  -5  15        8.44       24.24      5.95 o
  -8  -5  15        2.11        4.78      7.94 o
  -7  -5  15       13.67       18.85      5.74 o
  -6  -5  15        6.43       15.65      4.89 o
  -5  -5  15       33.56       42.09      7.90 o
  -4  -5  15       16.66       16.96      5.07 o
  -3  -5  15       29.01       36.94      5.37 o
  -2  -5  15       37.18       38.76      5.38 o
  -1  -5  15       33.20       47.19      8.17 o
   0  -5  15       38.76       46.69      7.51 o
   1  -5  15       63.79       59.80      8.51 o
   2  -5  15        5.93       12.32      4.38 o
   3  -5  15       32.38       41.49      7.59 o
   4  -5  15        0.25        2.75      2.75 o
   5  -5  15       17.83       25.74      4.74 o
  -9  -4  15        7.79       15.86      5.30 o
  -8  -4  15        0.70        7.83      4.42 o
  -7  -4  15        0.09        8.16      5.27 o
  -6  -4  15       28.70       38.73      7.84 o
  -5  -4  15       26.36       24.02      5.68 o
  -4  -4  15        3.02        7.26      3.04 o
  -3  -4  15        9.89       12.49      3.31 o
  -2  -4  15       17.82       18.38      3.67 o
  -1  -4  15       29.99       31.62      6.01 o
   0  -4  15       19.09       13.17      3.64 o
   1  -4  15       57.54       39.13      9.01 o
   2  -4  15       65.78       62.16      6.85 o
   3  -4  15       15.84       18.53      3.39 o
   4  -4  15       23.59       25.11      6.87 o
   5  -4  15        2.80       10.95      7.92 o
   6  -4  15        7.88        6.26      5.19 o
 -10  -3  15        2.32        8.11      6.21 o
  -9  -3  15       18.82       27.21      7.09 o
  -8  -3  15       31.36       32.09      8.33 o
  -7  -3  15       55.05       54.47      9.00 o
  -6  -3  15      101.78      100.02      9.17 o
  -5  -3  15       21.25       19.20      4.09 o
  -4  -3  15        5.04       10.10      3.01 o
  -3  -3  15       22.22       28.03      4.49 o
  -2  -3  15       15.99       27.18      5.62 o
  -1  -3  15       23.72       17.22      9.45 o
   0  -3  15       43.77       32.01      6.14 o
   1  -3  15       18.22       16.82      4.74 o
   2  -3  15       37.11       36.82      6.24 o
   3  -3  15        9.50       12.00      2.95 o
   4  -3  15       12.53       16.55      7.18 o
   5  -3  15        6.16       11.74      3.95 o
   6  -3  15        1.91        5.07      3.04 o
 -10  -2  15        3.89       13.31     14.38 o
  -9  -2  15        0.17        6.64      4.16 o
  -8  -2  15       16.94       30.00      8.76 o
  -7  -2  15       38.66       53.79      6.75 o
  -6  -2  15      100.28      103.47      8.98 o
  -5  -2  15       70.10       64.70     10.94 o
  -4  -2  15       23.82       26.24      6.27 o
  -3  -2  15       17.49       19.21      3.74 o
  -2  -2  15      224.86      221.60     13.40 o
  -1  -2  15      178.20      166.82     12.45 o
   0  -2  15       98.30       94.68     10.57 o
   1  -2  15       78.64       57.24     10.41 o
   2  -2  15      134.41      131.92     12.39 o
   3  -2  15       34.89       38.55      5.33 o
   4  -2  15       27.01       33.08      3.98 o
   5  -2  15        5.81        5.84      2.88 o
   6  -2  15        5.45       15.04      3.78 o
 -10  -1  15        0.31        6.06      4.53 o
  -9  -1  15       14.80       23.04      5.28 o
  -8  -1  15        4.68       14.21      4.57 o
  -7  -1  15        3.20        5.38      2.79 o
  -6  -1  15       20.07       21.40      4.26 o
  -5  -1  15       34.68       45.89      5.78 o
  -4  -1  15       49.07       49.07      5.90 o
  -3  -1  15       17.78       13.52      4.61 o
  -2  -1  15      112.91       70.64     10.67 o
  -1  -1  15       14.14       13.42      4.07 o
   0  -1  15       62.00       54.26      8.32 o
   1  -1  15       17.14       22.95      5.27 o
   2  -1  15        4.62       12.42      3.78 o
   3  -1  15       25.50       25.25      5.69 o
   4  -1  15        0.36        6.87      2.28 o
   5  -1  15       10.68       12.98      3.31 o
   6  -1  15        6.99        6.58      4.74 o
 -10   0  15        2.45        9.27      3.56 o
  -9   0  15        0.08       10.10      3.40 o
  -8   0  15       13.51       18.70      3.53 o
  -7   0  15       13.88       20.99      3.71 o
  -6   0  15       30.78       31.32      4.86 o
  -5   0  15        4.17        1.92      2.07 o
  -4   0  15      152.67      151.10      8.51 o
  -3   0  15       16.63       17.88      4.46 o
  -2   0  15       70.75       72.55     10.44 o
  -1   0  15       73.95       67.88      9.08 o
   0   0  15       25.15       19.85      4.81 o
   1   0  15       45.76       45.91      7.56 o
   2   0  15       24.98       17.21      4.29 o
   3   0  15       16.24       15.70      4.06 o
   4   0  15        1.16        6.15      3.82 o
   5   0  15        0.03       -0.31      2.54 o
   6   0  15        3.60        9.98      5.86 o
 -10   1  15        0.31        8.38      3.34 o
  -9   1  15       14.78       19.57      8.33 o
  -8   1  15        4.71        9.72      3.28 o
  -7   1  15        3.19        0.75      3.07 o
  -6   1  15       20.09       18.63      3.84 o
  -5   1  15       34.67       30.08      4.59 o
  -4   1  15       49.03       36.72      8.73 o
  -3   1  15       17.84       24.76      5.17 o
  -2   1  15      112.84       82.15     14.84 o
  -1   1  15       14.13       16.03      4.46 o
   0   1  15       61.93       58.49      8.43 o
   1   1  15       17.15       14.48      4.35 o
   2   1  15        4.57       12.61      3.79 o
   3   1  15       25.44       20.45      4.76 o
   4   1  15        0.36        3.21      3.97 o
   5   1  15       10.68        9.12      2.48 o
   6   1  15        7.01        1.49      2.60 o
 -10   2  15        3.89       13.41      3.70 o
  -9   2  15        0.17        6.01      4.12 o
  -8   2  15       16.94       15.19      4.29 o
  -7   2  15       38.56       45.60      5.52 o
  -6   2  15      100.51       96.42      8.16 o
  -5   2  15       70.19       73.25      9.22 o
  -4   2  15       23.80       23.40      7.61 o
  -3   2  15       17.48       20.15      4.76 o
  -2   2  15      225.01      243.06     25.82 o
  -1   2  15      178.09      161.99     11.27 o
   0   2  15       98.46      104.09     11.13 o
   1   2  15       78.61       90.86     14.51 o
   2   2  15      134.43      125.23     12.25 o
   3   2  15       34.86       46.61     11.51 o
   4   2  15       26.97       25.20      7.64 o
   5   2  15        5.81        5.24      5.19 o
   6   2  15        5.46        8.15      6.77 o
 -10   3  15        2.33       12.23      8.27 o
  -9   3  15       18.81       27.01      4.33 o
  -8   3  15       31.35       36.54      7.00 o
  -7   3  15       54.93       58.19      8.18 o
  -6   3  15      101.73      114.28      8.66 o
  -5   3  15       21.24       22.39      5.09 o
  -4   3  15        5.05        4.55      2.81 o
  -3   3  15       22.30       27.43      5.14 o
  -2   3  15       16.04       22.35      4.99 o
  -1   3  15       23.72       25.76      5.12 o
   0   3  15       43.76       40.36      8.02 o
   1   3  15       18.19       26.08      5.83 o
   2   3  15       37.08       36.06      6.64 o
   3   3  15        9.51       12.05      3.70 o
   4   3  15       12.52       24.44      8.10 o
   5   3  15        6.16        9.23      4.25 o
 -10   4  15        0.90       10.96      3.82 o
  -9   4  15        7.78       17.62      3.54 o
  -8   4  15        0.69        8.42      2.73 o
  -7   4  15        0.08        6.96      3.39 o
  -6   4  15       28.68       41.86      5.55 o
  -5   4  15       26.46       28.23      8.76 o
  -4   4  15        3.02        0.62      2.37 o
  -3   4  15        9.85        6.28      2.94 o
  -2   4  15       17.80       18.67      4.31 o
  -1   4  15       30.05       34.90      6.46 o
   0   4  15       19.11       17.05      4.01 o
   1   4  15       57.55       55.90      8.42 o
   2   4  15       65.89       70.80     10.97 o
   3   4  15       15.84       15.55      7.69 o
   4   4  15       23.66       31.67      6.26 o
   5   4  15        2.81        5.14      4.79 o
   6   4  15        7.87       20.72      6.31 o
  -9   5  15        8.44        8.58      4.59 o
  -8   5  15        2.11        0.89      5.27 o
  -7   5  15       13.66       15.52      7.87 o
  -6   5  15        6.44       18.30      5.19 o
  -5   5  15       33.61       33.88      6.81 o
  -4   5  15       16.60       21.57      4.39 o
  -3   5  15       28.97       31.26      8.50 o
  -2   5  15       37.19       31.82      6.64 o
  -1   5  15       33.19       36.34      7.43 o
   0   5  15       38.76       34.80      5.41 o
   1   5  15       63.71       60.94      8.75 o
   2   5  15        5.95        6.81      4.20 o
   3   5  15       32.28       49.00      7.92 o
   4   5  15        0.25        5.89      4.71 o
   5   5  15       17.79       26.58      8.25 o
  -9   6  15        3.83        5.52      4.45 o
  -8   6  15       22.99       26.38      9.22 o
  -7   6  15        6.52        2.65      5.50 o
  -6   6  15        8.59        9.52      6.11 o
  -5   6  15        7.60        7.89      3.17 o
  -4   6  15       26.99       27.48      7.89 o
  -3   6  15        7.93       10.04      3.11 o
  -2   6  15       33.40       23.94      5.83 o
  -1   6  15       39.19       47.66      9.27 o
   0   6  15       22.87       13.80      4.63 o
   1   6  15       63.38       52.14     11.81 o
   2   6  15       10.95       10.34      5.75 o
   3   6  15        0.97        1.32      4.99 o
   4   6  15        5.19       13.03      6.82 o
  -7   7  15        5.38        5.86      5.50 o
  -6   7  15       13.86       13.95      7.64 o
  -5   7  15        0.20        3.51      5.60 o
  -4   7  15       15.63       25.00      4.62 o
  -3   7  15       11.17       16.08      3.51 o
  -2   7  15       10.85       10.07      7.10 o
  -1   7  15       31.21       32.06      5.12 o
   0   7  15       19.34       17.76      3.47 o
   1   7  15       20.10       18.77      4.20 o
   2   7  15       26.23       35.95      7.20 o
  -5   8  15       18.45       22.45      8.76 o
  -4   8  15       23.19       36.09      5.46 o
  -3   8  15        5.97        9.00      7.10 o
  -2   8  15        7.69       17.45      7.59 o
  -1   8  15        1.35        8.48      3.84 o
   0   8  15       14.61       18.98      4.76 o
   1   8  15        6.35       13.43      3.24 o
  -2   9  15        5.79        8.50      3.87 o
  -1   9  15       11.66        8.35      5.35 o
   0   9  15       16.71       27.04      5.45 o
  -4  -8  16        1.88       30.14      8.76 o
  -3  -8  16        1.80       14.56      7.38 o
  -2  -8  16        6.18       23.78      8.91 o
  -1  -8  16        4.54       17.16      6.87 o
  -7  -7  16       17.32       26.78      7.89 o
  -6  -7  16       38.62       37.79      8.27 o
  -5  -7  16       15.48       31.53      8.00 o
  -4  -7  16       19.49       34.07      7.55 o
  -3  -7  16        1.82        4.07      4.94 o
  -2  -7  16       19.04       36.10      9.98 o
  -8  -6  16        5.88        6.21      7.59 o
  -7  -6  16        7.79       23.84      6.54 o
  -6  -6  16       53.73       59.82     24.06 o
  -5  -6  16        1.75        7.08      4.56 o
  -4  -6  16       27.13       34.27      7.55 o
  -3  -6  16       11.08       11.42      6.34 o
  -2  -6  16       48.65       46.73      6.98 o
  -1  -6  16       47.00       48.62     16.88 o
   0  -6  16        0.16        5.73      4.81 o
   1  -6  16        9.23       12.20      5.86 o
   2  -6  16        4.43       11.23      4.27 o
   3  -6  16        2.58        5.60      3.81 o
  -8  -5  16       17.32       30.31      6.36 o
  -7  -5  16        8.16       17.50      5.97 o
  -6  -5  16        3.66        9.23      4.79 o
  -5  -5  16       47.62       40.66      9.90 o
  -4  -5  16        2.37        1.82      3.99 o
  -3  -5  16       52.58       49.13      8.95 o
  -2  -5  16       20.23       21.35      5.41 o
  -1  -5  16        8.17       11.07      4.11 o
   0  -5  16       33.24       26.83      5.92 o
   1  -5  16       14.05       20.16      4.84 o
   2  -5  16        9.24       11.67      3.91 o
   3  -5  16        3.26        4.73      3.34 o
   4  -5  16        7.13       11.56      4.67 o
  -9  -4  16        9.77       18.74      8.66 o
  -8  -4  16        5.22       14.67      5.18 o
  -7  -4  16        7.71        5.98      4.66 o
  -6  -4  16       22.57       18.97      6.08 o
  -5  -4  16        1.10        5.68      3.06 o
  -4  -4  16       24.68       25.73      7.86 o
  -3  -4  16        6.56        4.43      2.69 o
  -2  -4  16       56.34       61.37      8.80 o
  -1  -4  16       10.94       15.88      6.21 o
   0  -4  16       34.94       39.01      7.00 o
   1  -4  16       17.57       10.48      8.91 o
   2  -4  16       10.10       14.19      4.41 o
   3  -4  16       25.56       37.64      6.82 o
   4  -4  16        2.01       -2.20      7.08 o
   5  -4  16       12.36        7.43      6.21 o
  -9  -3  16       18.40       24.79      8.30 o
  -8  -3  16        3.04       10.77      4.60 o
  -7  -3  16        2.43        2.50      3.64 o
  -6  -3  16        0.88        6.93      4.07 o
  -5  -3  16       18.48       33.35      5.03 o
  -4  -3  16       12.40       13.97      3.02 o
  -3  -3  16       22.15       18.40      4.78 o
  -2  -3  16       13.29       24.03      5.49 o
  -1  -3  16       30.96       18.04      4.81 o
   0  -3  16       77.39       72.56     12.22 o
   1  -3  16       67.43       59.28      9.62 o
   2  -3  16       15.75       20.17      4.72 o
   3  -3  16        3.76       13.82      4.35 o
   4  -3  16       21.17       14.82      6.11 o
   5  -3  16       10.72       20.11      5.55 o
  -9  -2  16       13.99       13.36     10.41 o
  -8  -2  16       37.02       30.00      4.85 o
  -7  -2  16       10.40       11.77      3.10 o
  -6  -2  16       11.48       12.34      3.39 o
  -5  -2  16       76.74       82.20      7.97 o
  -4  -2  16        3.77        7.07      2.46 o
  -3  -2  16       22.84       21.08      4.91 o
  -2  -2  16        6.82       12.19      4.33 o
  -1  -2  16      181.78      160.36     13.39 o
   0  -2  16       15.50       22.33      5.43 o
   1  -2  16      162.68      167.71     12.93 o
   2  -2  16       16.21       17.49      6.90 o
   3  -2  16       22.26       27.52      5.61 o
   4  -2  16        2.75       11.15      6.11 o
   5  -2  16        3.37       -1.21      2.78 o
  -9  -1  16        4.34       11.69      4.10 o
  -8  -1  16       11.74       17.81      5.83 o
  -7  -1  16        4.46        7.56      2.56 o
  -6  -1  16       10.41       18.14      3.21 o
  -5  -1  16       11.45       19.08      3.51 o
  -4  -1  16       92.67       85.15     10.34 o
  -3  -1  16       57.58       54.40      8.12 o
  -2  -1  16        0.63        1.29      3.13 o
  -1  -1  16        3.26       10.30      3.78 o
   0  -1  16       37.27       44.57      7.82 o
   1  -1  16       21.79       21.82      5.35 o
   2  -1  16       10.73        8.86      3.59 o
   3  -1  16        1.04        6.65      3.07 o
   4  -1  16       23.65       32.97      6.39 o
   5  -1  16        2.68        1.73      4.12 o
 -10   0  16       16.41       15.58      5.86 o
  -9   0  16        3.14       11.04      4.40 o
  -8   0  16       37.62       35.65      5.02 o
  -7   0  16        0.77        7.20      2.38 o
  -6   0  16       18.80       24.66      4.07 o
  -5   0  16       68.49       72.35      6.98 o
  -4   0  16        5.06        4.37      2.94 o
  -3   0  16       26.16       22.27      6.21 o
  -2   0  16        1.13        1.13      2.47 o
  -1   0  16       73.60       67.85     11.66 o
   0   0  16       55.19       51.60      8.34 o
   1   0  16       19.19       30.08      6.29 o
   2   0  16        2.06        7.12      2.68 o
   3   0  16        6.24       15.23      4.17 o
   4   0  16        0.11        9.86      6.16 o
   5   0  16        2.37        9.37      6.98 o
 -10   1  16        3.36       16.45      6.01 o
  -9   1  16        4.34        9.82      3.92 o
  -8   1  16       11.70       11.32      4.31 o
  -7   1  16        4.48        9.84      3.40 o
  -6   1  16       10.45        4.28      3.92 o
  -5   1  16       11.42       16.28     10.92 o
  -4   1  16       92.78       77.68      9.72 o
  -3   1  16       57.58       52.35      8.06 o
  -2   1  16        0.63       -0.11      2.33 o
  -1   1  16        3.23        7.96      3.33 o
   0   1  16       37.20       41.87      7.51 o
   1   1  16       21.81       17.80      4.36 o
   2   1  16       10.72       13.55      4.28 o
   3   1  16        1.05        2.89      4.58 o
   4   1  16       23.68       33.93      6.75 o
   5   1  16        2.69       14.00      6.16 o
 -10   2  16        3.60       19.96      9.01 o
  -9   2  16       14.01       25.93      6.95 o
  -8   2  16       37.04       29.27      5.89 o
  -7   2  16       10.43       12.78      5.68 o
  -6   2  16       11.50       13.94      7.18 o
  -5   2  16       76.86       79.01     10.08 o
  -4   2  16        3.79       11.01      3.21 o
  -3   2  16       22.93       25.76      5.86 o
  -2   2  16        6.78        7.54      3.26 o
  -1   2  16      181.75      151.27     13.06 o
   0   2  16       15.45       21.43      5.18 o
   1   2  16      162.55      179.75     14.83 o
   2   2  16       16.26       19.23      4.59 o
   3   2  16       22.31       26.21      6.10 o
   4   2  16        2.75        9.11      3.81 o
   5   2  16        3.36        8.66      5.24 o
  -9   3  16       18.40       19.31      4.19 o
  -8   3  16        3.03        7.70      3.16 o
  -7   3  16        2.43       10.94      3.24 o
  -6   3  16        0.89        5.53      3.56 o
  -5   3  16       18.47       24.79      5.70 o
  -4   3  16       12.38       11.09      3.60 o
  -3   3  16       22.12       30.65      5.78 o
  -2   3  16       13.24       12.23      3.37 o
  -1   3  16       30.99       22.98      6.31 o
   0   3  16       77.39       69.22      9.38 o
   1   3  16       67.44       75.07     10.13 o
   2   3  16       15.79       29.16      6.05 o
   3   3  16        3.76        6.03      3.54 o
   4   3  16       21.10       21.05      4.67 o
   5   3  16       10.72        6.67      5.70 o
  -9   4  16        9.83        9.69      4.54 o
  -8   4  16        5.21       15.06      3.76 o
  -7   4  16        7.73       11.25      4.84 o
  -6   4  16       22.59       11.35      4.48 o
  -5   4  16        1.09        4.14      4.76 o
  -4   4  16       24.71       21.38      4.85 o
  -3   4  16        6.56        8.49      3.05 o
  -2   4  16       56.30       52.51      7.39 o
  -1   4  16       11.00        9.51      3.26 o
   0   4  16       34.94       41.42      6.84 o
   1   4  16       17.63       18.02      4.76 o
   2   4  16       10.10       27.07      5.68 o
   3   4  16       25.51       40.43      7.02 o
   4   4  16        2.00        8.96      8.76 o
   5   4  16       12.32       22.30      7.23 o
  -9   5  16        7.06       14.85      4.95 o
  -8   5  16       17.35       14.61      7.08 o
  -7   5  16        8.19        6.67      6.11 o
  -6   5  16        3.69        5.07      3.77 o
  -5   5  16       47.52       43.79      5.39 o
  -4   5  16        2.38        5.98      2.45 o
  -3   5  16       52.53       48.96      7.11 o
  -2   5  16       20.23       23.27      5.13 o
  -1   5  16        8.19       13.81      5.24 o
   0   5  16       33.16       24.92     14.69 o
   1   5  16       14.00       10.51      3.87 o
   2   5  16        9.21        7.96      3.76 o
   3   5  16        3.27       12.31      4.02 o
   4   5  16        7.11        8.21      3.42 o
  -8   6  16        5.93        8.04      7.13 o
  -7   6  16        7.80       12.07      6.26 o
  -6   6  16       53.70       40.94     11.46 o
  -5   6  16        1.76        5.78      2.60 o
  -4   6  16       27.11       25.96      5.56 o
  -3   6  16       11.08       14.83      7.92 o
  -2   6  16       48.60       37.93      8.45 o
  -1   6  16       46.87       48.98      9.78 o
   0   6  16        0.16        9.67      3.41 o
   1   6  16        9.17       21.18      7.84 o
   2   6  16        4.43        6.57      4.99 o
  -6   7  16       38.55       35.49     10.44 o
  -5   7  16       15.45       27.85      9.01 o
  -4   7  16       19.44       36.97      7.48 o
  -3   7  16        1.82       -1.05      2.17 o
  -2   7  16       19.07       20.51      3.64 o
  -1   7  16       28.00       18.87      4.17 o
   0   7  16       29.40       36.92     11.89 o
   1   7  16        9.70       11.22      3.11 o
  -3   8  16        1.80        2.36      2.57 o
  -2   8  16        6.15       16.43      5.83 o
  -1   8  16        4.53        1.55      3.97 o
   0   8  16       27.86       41.55      9.17 o
   1   8  16        9.32        5.55      3.97 o
  -5  -7  17        6.91       12.07      8.10 o
  -4  -7  17        3.51       20.57      7.59 o
  -3  -7  17       30.94       42.87     10.90 o
  -7  -6  17        6.59       11.41      8.76 o
  -6  -6  17        2.03        6.45     11.84 o
  -5  -6  17        4.64       18.50      7.43 o
  -4  -6  17       22.56       22.88      6.51 o
  -3  -6  17       15.51       31.17      7.07 o
  -2  -6  17       17.29       29.18      9.52 o
  -1  -6  17       13.30       17.47      5.32 o
   0  -6  17       28.27       30.13     11.05 o
   1  -6  17       32.18       31.81      7.89 o
   2  -6  17       13.03       22.81     10.59 o
  -7  -5  17        6.09       21.71      9.39 o
  -6  -5  17        9.92       10.80      5.68 o
  -5  -5  17        4.40        1.43      4.12 o
  -4  -5  17        2.85        8.91      3.10 o
  -3  -5  17       51.11       55.05      9.67 o
  -2  -5  17       24.19       21.15      5.35 o
  -1  -5  17       18.94       26.95      6.49 o
   0  -5  17        2.41        1.70      5.09 o
   1  -5  17        2.35        7.27      4.08 o
   2  -5  17        1.42        0.35      9.90 o
   3  -5  17       24.71       48.17     12.32 o
  -8  -4  17        6.07       25.02     15.07 o
  -7  -4  17        4.64       14.11      5.50 o
  -6  -4  17        0.25        0.70      7.59 o
  -5  -4  17        4.68        6.44      2.54 o
  -4  -4  17       20.72       28.81      4.36 o
  -3  -4  17        5.93        1.39      6.77 o
  -2  -4  17       13.32       16.57      4.95 o
  -1  -4  17        7.06       14.16      5.24 o
   0  -4  17        6.43        6.93      3.41 o
   1  -4  17        8.31       19.09      4.98 o
   2  -4  17       10.29       17.02      5.39 o
   3  -4  17        4.75       16.19      6.47 o
  -8  -3  17        9.19       18.83      5.80 o
  -7  -3  17        2.62        9.64      3.89 o
  -6  -3  17       36.15       49.09      6.46 o
  -5  -3  17        2.60        2.63      2.37 o
  -4  -3  17       68.79       69.06      9.49 o
  -3  -3  17       17.20       11.07      3.77 o
  -2  -3  17       32.76       45.88      8.34 o
  -1  -3  17        9.70       11.89      4.74 o
   0  -3  17       59.57       60.31      9.45 o
   1  -3  17       35.66       32.14      7.14 o
   2  -3  17        3.52       13.09      4.61 o
   3  -3  17       19.60       25.47      5.57 o
  -9  -2  17        3.65       11.81      5.96 o
  -8  -2  17       26.40       37.74      5.39 o
  -7  -2  17       13.91       18.40      5.25 o
  -6  -2  17       25.56       21.96      4.09 o
  -5  -2  17      105.82       99.99      8.86 o
  -4  -2  17       46.35       50.74      9.88 o
  -3  -2  17       30.40       24.75      5.48 o
  -2  -2  17       71.93       74.57     10.24 o
  -1  -2  17       30.55       50.02      8.57 o
   0  -2  17        2.32        2.02      3.79 o
   1  -2  17       24.82       23.10      5.93 o
   2  -2  17        7.21        6.26      3.64 o
   3  -2  17       16.41       24.58      5.49 o
  -9  -1  17        9.83       16.96      7.43 o
  -8  -1  17       10.52        7.68      3.07 o
  -7  -1  17       39.59       35.27      4.86 o
  -6  -1  17       18.13       24.58      5.99 o
  -5  -1  17       12.53       14.50      3.60 o
  -4  -1  17       23.92       21.48      4.98 o
  -3  -1  17       50.47       51.22      8.10 o
  -2  -1  17       75.01       61.60      9.26 o
  -1  -1  17       16.03        8.45      5.80 o
   0  -1  17        1.65        3.71      3.45 o
   1  -1  17       16.04       21.08      5.27 o
   2  -1  17        5.77       16.09      5.18 o
   3  -1  17        4.48        8.46      4.20 o
   4  -1  17        0.78        0.81      3.98 o
  -9   0  17        0.23        3.39      5.09 o
  -8   0  17        0.02        4.23      2.80 o
  -7   0  17        4.34       11.36      3.01 o
  -6   0  17       30.24       32.87      6.43 o
  -5   0  17        0.07        5.44      2.15 o
  -4   0  17        2.73        5.58      7.64 o
  -3   0  17      122.46       94.98     10.85 o
  -2   0  17        2.55        8.67      3.28 o
  -1   0  17       24.09       19.94      4.38 o
   0   0  17        6.32       11.00      3.70 o
   1   0  17        0.00        1.72      3.64 o
   2   0  17        0.24        7.40      3.18 o
   3   0  17       11.61       12.29      4.28 o
   4   0  17        0.43        7.83      5.50 o
  -9   1  17        9.81       16.62      4.26 o
  -8   1  17       10.56        3.76      3.95 o
  -7   1  17       39.56       34.81      4.95 o
  -6   1  17       18.19       23.56      5.07 o
  -5   1  17       12.56       17.11      7.08 o
  -4   1  17       23.93       14.73      3.81 o
  -3   1  17       50.50       50.71      7.54 o
  -2   1  17       74.96       72.11     13.49 o
  -1   1  17       15.93       11.53      3.53 o
   0   1  17        1.67        4.57      3.32 o
   1   1  17       16.15       16.36      6.34 o
   2   1  17        5.78        7.94      3.31 o
   3   1  17        4.50        9.86      3.94 o
   4   1  17        0.77        6.73      3.78 o
  -9   2  17        3.66       10.03      6.16 o
  -8   2  17       26.42       38.34      6.89 o
  -7   2  17       13.87       21.10      4.65 o
  -6   2  17       25.61       23.35      4.76 o
  -5   2  17      105.80      115.32     18.66 o
  -4   2  17       46.42       46.18      7.89 o
  -3   2  17       30.40       30.70      5.61 o
  -2   2  17       71.91       62.67      8.77 o
  -1   2  17       30.59       22.83      5.42 o
   0   2  17        2.34        5.74      3.33 o
   1   2  17       24.79       23.48      5.53 o
   2   2  17        7.21       11.84      3.92 o
   3   2  17       16.41       15.94      4.66 o
   4   2  17        0.29        3.07      3.53 o
  -9   3  17        3.01        9.51      3.10 o
  -8   3  17        9.18       16.21      5.08 o
  -7   3  17        2.62       10.23      7.33 o
  -6   3  17       36.10       49.14      7.35 o
  -5   3  17        2.60       14.00      3.55 o
  -4   3  17       68.69       59.93      8.62 o
  -3   3  17       17.20       12.68      3.46 o
  -2   3  17       32.69       41.97      7.00 o
  -1   3  17        9.69        7.51      2.86 o
   0   3  17       59.69       51.62      8.19 o
   1   3  17       35.56       30.62      7.99 o
   2   3  17        3.54        1.30      6.80 o
   3   3  17       19.62       30.89      6.65 o
   4   3  17        1.43       10.25      6.54 o
  -9   4  17       11.89       -0.10      5.55 o
  -8   4  17        6.07       11.51      6.11 o
  -7   4  17        4.64        8.40      4.08 o
  -6   4  17        0.26        5.23      3.31 o
  -5   4  17        4.70        6.68      2.66 o
  -4   4  17       20.73       26.63      7.51 o
  -3   4  17        5.95        6.13      5.24 o
  -2   4  17       13.33       19.42     10.23 o
  -1   4  17        7.07        1.82      4.00 o
   0   4  17        6.40        7.32      5.73 o
   1   4  17        8.32       14.43      4.44 o
   2   4  17       10.26       17.49      8.76 o
   3   4  17        4.75        6.82      5.12 o
  -7   5  17        6.07        4.28      5.80 o
  -6   5  17        9.88        5.60      5.09 o
  -5   5  17        4.41       11.39      4.31 o
  -4   5  17        2.87        4.86      2.81 o
  -3   5  17       51.06       61.84      8.31 o
  -2   5  17       24.18       21.38      4.17 o
  -1   5  17       18.95       25.86      7.08 o
   0   5  17        2.41        6.96      2.98 o
   1   5  17        2.34        1.85      3.44 o
   2   5  17        1.42        5.58      3.54 o
   3   5  17       24.73       40.17     10.03 o
  -6   6  17        2.05        1.93      4.94 o
  -5   6  17        4.65       13.06      3.67 o
  -4   6  17       22.56       25.00      4.35 o
  -3   6  17       15.48       15.59      3.80 o
  -2   6  17       17.36       38.34      8.71 o
  -1   6  17       13.28       11.30      3.92 o
   0   6  17       28.28       29.58      8.10 o
  -4   7  17        3.53        8.55      4.33 o
  -3   7  17       30.99       35.63      9.42 o
  -2   7  17        0.54       -2.12      2.29 o
  -1   7  17       16.04       18.23      4.53 o
   0   7  17        9.03       13.95      4.28 o
   1   7  17       15.06       11.51      4.79 o
  -5  -6  18        5.48       21.05      6.54 o
  -4  -6  18        4.85       16.10      5.53 o
  -3  -6  18        1.42       -0.05      5.40 o
  -2  -6  18        2.85        0.46      5.65 o
  -1  -6  18        4.85       -1.12      5.40 o
   0  -6  18        7.82        4.89      5.80 o
  -6  -5  18        3.57       20.74      6.68 o
  -5  -5  18        2.72        2.86      4.41 o
  -4  -5  18        6.66        9.53      3.82 o
  -3  -5  18        6.81        3.58      3.93 o
  -2  -5  18        8.85       13.28      4.76 o
  -1  -5  18        0.96        5.02      3.56 o
   0  -5  18       19.27       20.25      4.90 o
   1  -5  18        0.32        7.23      4.03 o
   2  -5  18        8.07       13.59      6.42 o
  -7  -4  18       10.26       25.36      8.35 o
  -6  -4  18        2.67        1.99      2.99 o
  -5  -4  18       14.35       17.74      3.75 o
  -4  -4  18        0.30       -1.02      2.90 o
  -3  -4  18        1.31       -0.56      2.81 o
  -2  -4  18        2.50        1.94      3.38 o
  -1  -4  18       28.06       29.79      6.66 o
   0  -4  18        1.95        2.33      3.42 o
   1  -4  18        3.22        6.37      3.79 o
   2  -4  18        5.12       13.75      5.40 o
  -8  -3  18        4.69       22.35      7.54 o
  -7  -3  18       33.18       34.36      5.30 o
  -6  -3  18        2.51        5.59      3.38 o
  -5  -3  18        5.95        8.12      6.57 o
  -4  -3  18       12.82       15.55      4.36 o
  -3  -3  18       29.63       23.43      5.85 o
  -2  -3  18        3.39       12.61      6.36 o
  -1  -3  18        7.40       14.92      4.73 o
   0  -3  18        5.18        9.63      5.45 o
   1  -3  18       22.06       28.21      6.31 o
   2  -3  18        3.11        3.38      3.51 o
   3  -3  18       26.88       34.67      7.99 o
  -8  -2  18       37.89       49.84      7.94 o
  -7  -2  18        1.90        9.00      4.80 o
  -6  -2  18       19.03       27.93      4.80 o
  -5  -2  18       13.39       16.52      4.17 o
  -4  -2  18       17.34       17.67      4.21 o
  -3  -2  18       39.04       32.52      9.01 o
  -2  -2  18        8.35        2.29      6.80 o
  -1  -2  18       43.04       48.40      8.46 o
   0  -2  18       25.75       37.16      7.11 o
   1  -2  18        3.73        6.18      4.49 o
   2  -2  18        3.50       -1.10      3.12 o
   3  -2  18       13.49       21.59      8.04 o
  -8  -1  18        5.18        6.02      3.79 o
  -7  -1  18        3.74        8.26      2.89 o
  -6  -1  18        4.81        2.44      4.53 o
  -5  -1  18       10.04        9.07      2.87 o
  -4  -1  18        4.25        8.46      3.12 o
  -3  -1  18       24.70       26.58      5.57 o
  -2  -1  18        4.93       13.11      4.68 o
  -1  -1  18        3.12        7.98      3.89 o
   0  -1  18        3.23        2.60      3.33 o
   1  -1  18        8.14       14.28      8.12 o
   2  -1  18        3.08        2.56      3.66 o
   3  -1  18        1.02        2.70      5.65 o
  -9   0  18        0.71        8.20      5.55 o
  -8   0  18        5.37        5.92      3.80 o
  -7   0  18        0.49        7.00      3.08 o
  -6   0  18       10.18        8.36      3.67 o
  -5   0  18        0.39        1.05      5.68 o
  -4   0  18        5.57        2.76      4.10 o
  -3   0  18        2.04        2.05      2.54 o
  -2   0  18       19.27       22.78      4.75 o
  -1   0  18        2.86        5.18      3.22 o
   0   0  18       36.92       32.62      6.41 o
   1   0  18        4.24        6.81      4.63 o
   2   0  18        0.58        5.55      3.11 o
   3   0  18        3.85       10.95      5.09 o
   4   0  18        0.64       11.97      5.60 o
  -9   1  18        2.06        4.63      6.36 o
  -8   1  18        5.16       10.40      8.66 o
  -7   1  18        3.72        2.10      3.57 o
  -6   1  18        4.81       10.07      3.13 o
  -5   1  18       10.02       16.92      3.64 o
  -4   1  18        4.19        3.38      3.16 o
  -3   1  18       24.68       28.70      5.70 o
  -2   1  18        5.01       15.56      3.63 o
  -1   1  18        3.13       -2.16      5.78 o
   0   1  18        3.20        5.15      3.56 o
   1   1  18        8.13        8.71      3.84 o
   2   1  18        3.08        5.70      3.24 o
   3   1  18        1.02        4.07      5.80 o
  -8   2  18       37.85       60.03     15.12 o
  -7   2  18        1.92        8.09      3.03 o
  -6   2  18       19.00       24.01      5.15 o
  -5   2  18       13.33       12.17     11.20 o
  -4   2  18       17.39       11.41      3.85 o
  -3   2  18       39.04       43.15      7.13 o
  -2   2  18        8.34        8.18      2.97 o
  -1   2  18       43.07       44.41      7.16 o
   0   2  18       25.78       40.93      7.08 o
   1   2  18        3.73        6.68      3.98 o
   2   2  18        3.52       -0.33      3.14 o
   3   2  18       13.47       17.11      6.82 o
  -8   3  18        4.69        9.32      4.53 o
  -7   3  18       33.23       51.43     12.78 o
  -6   3  18        2.51       10.08      3.75 o
  -5   3  18        5.95        5.78      2.94 o
  -4   3  18       12.83       17.45      4.25 o
  -3   3  18       29.73       37.96      6.03 o
  -2   3  18        3.42        5.67      4.05 o
  -1   3  18        7.44        7.10      3.07 o
   0   3  18        5.15        7.27      4.26 o
   1   3  18       22.13       15.92      5.98 o
   2   3  18        3.12       13.66      3.98 o
  -7   4  18       10.30       34.17     13.72 o
  -6   4  18        2.68        8.60      3.04 o
  -5   4  18       14.38       13.68      8.78 o
  -4   4  18        0.29        3.15      3.00 o
  -3   4  18        1.31       -1.05      5.98 o
  -2   4  18        2.49        8.89      6.39 o
  -1   4  18       28.02       16.62      9.75 o
   0   4  18        1.93        1.29      3.26 o
   1   4  18        3.20        7.86      3.45 o
   2   4  18        5.12       20.37      7.28 o
  -5   5  18        2.72       11.69      5.40 o
  -4   5  18        6.66       12.12      5.91 o
  -3   5  18        6.81        1.04      3.00 o
  -2   5  18        8.82       25.86      6.67 o
  -1   5  18        0.97       12.69      7.66 o
   0   5  18       19.31       22.48      4.64 o
   1   5  18        0.32        4.48      4.33 o
  -4   6  18        4.87        2.75      3.72 o
  -3   6  18        1.43       -3.36      3.36 o
  -2   6  18        2.88        6.92      4.07 o
  -4  -4  19        8.49        6.01      7.84 o
  -3  -4  19        3.15        0.49      3.62 o
  -2  -4  19        6.34        8.67      7.69 o
  -1  -4  19       10.24       35.59     11.30 o
  -7  -3  19        5.35       19.04      6.16 o
  -6  -3  19        3.14       18.18      5.55 o
  -5  -3  19       19.16       29.28     12.27 o
  -4  -3  19        3.24        7.26      5.80 o
  -3  -3  19        9.78       18.58      6.08 o
  -2  -3  19        0.25        1.11      3.58 o
  -1  -3  19        3.83       15.91      5.32 o
   0  -3  19       10.91        8.97      4.00 o
   1  -3  19       11.67       34.98      9.67 o
  -7  -2  19        0.76        4.48      4.53 o
  -6  -2  19       11.05       11.25      4.43 o
  -5  -2  19        5.35       18.70      6.11 o
  -4  -2  19        4.69       24.79      5.83 o
  -3  -2  19       10.52       12.16      4.15 o
  -2  -2  19        0.36        1.82      3.62 o
  -1  -2  19        5.67        9.43      4.11 o
   0  -2  19        5.77       12.05      4.20 o
   1  -2  19       15.23       36.36      9.88 o
  -8  -1  19        6.48        6.57      4.33 o
  -7  -1  19       20.54       28.16      8.15 o
  -6  -1  19        6.90       17.43      4.36 o
  -5  -1  19        4.73       14.57      6.77 o
  -4  -1  19        0.30        5.30      5.02 o
  -3  -1  19        0.98        1.27      2.60 o
  -2  -1  19        3.32        3.07      3.21 o
  -1  -1  19        8.98        5.92      3.85 o
   0  -1  19        0.86        3.65      8.89 o
   1  -1  19        3.42       10.79      5.40 o
   2  -1  19       11.34       27.95      9.11 o
  -7   0  19        3.07        5.09      4.07 o
  -6   0  19        2.93       12.14      6.11 o
  -5   0  19       36.71       31.95      5.74 o
  -4   0  19        0.08       -0.48      2.78 o
  -3   0  19       68.98       77.66     11.28 o
  -2   0  19        0.23        5.15      2.82 o
  -1   0  19       23.54       24.47      6.75 o
   0   0  19        5.47       10.53      6.98 o
   1   0  19        0.12        7.43      4.20 o
  -7   1  19       20.53       26.99      7.23 o
  -6   1  19        6.90        6.53      3.55 o
  -5   1  19        4.70        5.81      5.98 o
  -4   1  19        0.30        7.28      4.71 o
  -3   1  19        0.97        7.40      3.25 o
  -2   1  19        3.33        3.21      5.04 o
  -1   1  19        8.98        8.40      8.40 o
   0   1  19        0.87        3.14      3.60 o
   1   1  19        3.40       10.30      7.48 o
  -7   2  19        0.77        1.27      4.23 o
  -6   2  19       11.03        3.46      7.08 o
  -5   2  19        5.34        0.01      8.66 o
  -4   2  19        4.69        5.28      3.51 o
  -3   2  19       10.50       10.07      7.97 o
  -2   2  19        0.36       -2.83      2.83 o
  -1   2  19        5.69        4.21      3.33 o
   0   2  19        5.80        8.58      3.46 o
   1   2  19       15.25       23.68      8.10 o
  -6   3  19        3.12       17.95     11.71 o
  -5   3  19       19.20       12.46      9.19 o
  -4   3  19        3.25        1.15      7.66 o
  -3   3  19        9.72       10.01      3.53 o
  -2   3  19        0.24       -1.78      2.99 o
  -1   3  19        3.81       11.98      3.86 o
   0   3  19       10.93        7.94      5.14 o
  -6   4  19        0.83        3.58      3.72 o
  -5   4  19        7.91       12.07      4.81 o
  -4   4  19        8.50        7.53     10.79 o
  -3   4  19        3.18       15.79      4.19 o
  -2   4  19        6.30        7.77      3.41 o
  -1   4  19       10.25       17.77      7.43 o
   0   4  19        2.89       10.39      4.74 o
  -5   5  19        2.57        0.87      4.07 o
  -4   0  20        0.06       12.12      6.42 o
  -5   1  20       14.41       16.70      5.65 o
  -4   1  20        6.31        2.90      5.50 o
  -3   2  20        1.35        8.45      6.52 o
 
